# Supplementary material for: 5-[(4-Fluoro­anilino)meth­yl]-6-methyl-N-(4-methyl­phen­yl)-2-phenyl­pyrimidin-4-amine
Source: Acta Crystallogr Sect E Struct Rep Online. 2012 Sep 12;68(Pt 10):o2922. doi: 10.1107/S160053681203783X (PMC3470299; doi:10.1107/S160053681203783X)
Supplement: Supplementary file 1 [file e-68-o2922-sup1.cif]

##############################################################################
#                                                                            #
# This CIF contains the data in a paper accepted for publication in          #
# Acta Crystallographica Section E. It conforms to the requirements of       #
# Notes for Authors for Acta Crystallographica Section E, and has been       #
# peer reviewed under the auspices of the IUCr Commission on Journals.       #
#                                                                            #
# Full details of the Crystallographic Information File format               #
# are given in the paper "The Crystallographic Information File (CIF):       #
# a New Standard Archive File for Crystallography" by S. R. Hall, F. H.      #
# Allen and I. D. Brown [Acta Cryst. (1991), A47, 655-685].                  #
#                                                                            #
# The current version of the core CIF dictionary is obtainable from          #
# ftp://ftp.iucr.org/pub/cif_core.dic.                                       #
#                                                                            #
# Software is freely available for graphical display of the structure(s)     #
# in this CIF. For information consult the CIF software page                 #
# http://www.iucr.org/resources/cif/software.                                #
#                                                                            #
# This file may be used for bona fide research purposes within the           #
# scientific community so long as proper attribution is given to the journal # 
# article from which it was obtained.                                        #
#                                                                            #
##############################################################################
data_I
_audit_creation_method     SHELXL-97
_chemical_name_systematic
;\
5-[(4-Fluoroanilino)methyl]-6-methyl-<i>N</i>-(4-methylphenyl)-2-\
phenylpyrimidin-4-amine
;
_chemical_name_common
;
;
_chemical_formula_moiety     'C25 H23 F N4'
_chemical_formula_sum     'C25 H23 F N4'
_chemical_formula_iupac     'C25 H23 F N4'
_chemical_formula_weight     398.47
_chemical_melting_point     424
_symmetry_cell_setting     triclinic
_symmetry_space_group_name_H-M     'P -1'
_symmetry_space_group_name_Hall     '-P 1'
loop_
    _symmetry_equiv_pos_as_xyz
    'x, y, z'
    '-x, -y, -z'
_cell_length_a     8.306(4)
_cell_length_b     10.070(4)
_cell_length_c     12.234(5)
_cell_angle_alpha     88.78(4)
_cell_angle_beta     89.12(4)
_cell_angle_gamma     82.75(5)
_cell_volume     1014.8(8)
_cell_formula_units_Z     2
_cell_measurement_reflns_used     9708
_cell_measurement_theta_min     4.84
_cell_measurement_theta_max     35.00
_cell_measurement_temperature     85(2)
_exptl_crystal_description     'needle block'
_exptl_crystal_colour     'light yellow'
_exptl_crystal_size_max     0.36
_exptl_crystal_size_mid     0.18
_exptl_crystal_size_min     0.14
_exptl_crystal_density_diffrn     1.304
_exptl_crystal_density_meas     ?
_exptl_crystal_density_method     'not measured'
_exptl_crystal_F_000     420
_exptl_absorpt_coefficient_mu     0.085
_exptl_absorpt_correction_type     none
_exptl_absorpt_process_details     ?
_exptl_absorpt_correction_T_min     ?
_exptl_absorpt_correction_T_max     ?
_exptl_special_details     ?
_diffrn_ambient_temperature     85(2)
_diffrn_radiation_type     MoK\a
_diffrn_radiation_wavelength     0.71073
_diffrn_radiation_source     'normal-focus sealed tube'
_diffrn_radiation_monochromator     graphite
_diffrn_measurement_device_type
                               'Oxford Xcalibur PX diffractometer with Onyx CCD'
_diffrn_measurement_method     '\f and \w'
_diffrn_detector_area_resol_mean     ?
_diffrn_reflns_number     17245
_diffrn_reflns_av_R_equivalents     0.0330
_diffrn_reflns_av_sigmaI/netI     0.1024
_diffrn_reflns_theta_min     4.84
_diffrn_reflns_theta_max     35.00
_diffrn_reflns_theta_full     25.00
_diffrn_measured_fraction_theta_max     0.946
_diffrn_measured_fraction_theta_full     0.989
_diffrn_reflns_limit_h_min     -11
_diffrn_reflns_limit_h_max     13
_diffrn_reflns_limit_k_min     -15
_diffrn_reflns_limit_k_max     16
_diffrn_reflns_limit_l_min     -19
_diffrn_reflns_limit_l_max     19
_diffrn_standards_number     ?
_diffrn_standards_interval_count     ?
_diffrn_standards_interval_time     ?
_diffrn_standards_decay_%     ?
_refine_special_details
;
Refinement of <i>F</i>^2^ against ALL reflections. The weighted <i>R</i>-factor
<i>wR</i> and goodness of fit <i>S</i> are based on <i>F</i>^2^, conventional
<i>R</i>-factors <i>R</i> are based on <i>F</i>, with <i>F</i> set to zero for
negative <i>F</i>^2^. The threshold expression of <i>F</i>^2^ >
\s(<i>F</i>^2^) is used only for calculating <i>R</i>-factors(gt) <i>etc</i>.
and is not relevant to the choice of reflections for refinement.
<i>R</i>-factors based on <i>F</i>^2^ are statistically about twice as large
as those based on <i>F</i>, and <i>R</i>- factors based on ALL data will be
even larger.
;
_reflns_number_total     8461
_reflns_number_gt     4334
_reflns_threshold_expression     I>2sigma(I)
_refine_ls_structure_factor_coef     Fsqd
_refine_ls_matrix_type     full
_refine_ls_R_factor_all     0.1002
_refine_ls_R_factor_gt     0.0487
_refine_ls_wR_factor_gt     0.0887
_refine_ls_wR_factor_ref     0.0932
_refine_ls_goodness_of_fit_ref     0.999
_refine_ls_restrained_S_all     0.999
_refine_ls_number_reflns     8461
_refine_ls_number_parameters     279
_refine_ls_number_restraints     0
_refine_ls_hydrogen_treatment     mixed
_refine_ls_weighting_scheme     calc
_refine_ls_weighting_details
         'calc w=1/[\s^2^(Fo^2^)+(0.0300P)^2^+0.0000P] where P=(Fo^2^+2Fc^2^)/3'
_atom_sites_solution_hydrogens     geom
_atom_sites_solution_primary     direct
_atom_sites_solution_secondary     difmap
_refine_ls_shift/su_max     0.001
_refine_ls_shift/su_mean     0.000
_refine_diff_density_max     0.381
_refine_diff_density_min     -0.313
_refine_ls_extinction_method     none
_refine_ls_extinction_coef     ?
loop_
    _atom_type_symbol
    _atom_type_description
    _atom_type_scat_dispersion_real
    _atom_type_scat_dispersion_imag
    _atom_type_scat_source
    'C' 'C' 0.0033 0.0016
                         'International Tables Vol C Tables 4.2.6.8 and 6.1.1.4'
    'H' 'H' 0.0000 0.0000
                         'International Tables Vol C Tables 4.2.6.8 and 6.1.1.4'
    'N' 'N' 0.0061 0.0033
                         'International Tables Vol C Tables 4.2.6.8 and 6.1.1.4'
    'F' 'F' 0.0171 0.0103
                         'International Tables Vol C Tables 4.2.6.8 and 6.1.1.4'
_computing_data_collection     'CrysAlis CCD (Oxford Diffraction, 2007)'
_computing_cell_refinement     'CrysAlis CCD (Oxford Diffraction, 2007)'
_computing_data_reduction     'CrysAlis RED (Oxford Diffraction, 2007)'
_computing_structure_solution     'SHELXS97 (Sheldrick, 2008)'
_computing_structure_refinement     'SHELXL97 (Sheldrick, 2008)'
_computing_molecular_graphics     'XP in SHELXTL (Sheldrick, 2008)'
_computing_publication_material     'SHELXL97 (Sheldrick, 2008)'
loop_
    _atom_site_type_symbol
    _atom_site_label
    _atom_site_fract_x
    _atom_site_fract_y
    _atom_site_fract_z
    _atom_site_U_iso_or_equiv
    _atom_site_adp_type
    _atom_site_calc_flag
    _atom_site_refinement_flags
    _atom_site_occupancy
    _atom_site_symmetry_multiplicity
    _atom_site_disorder_assembly
    _atom_site_disorder_group
    N N1 0.10445(10) 0.79035(8) 0.41851(7) 0.01576(19) Uani d . 1 1 . .
    C C2 0.20919(12) 0.71729(10) 0.35266(8) 0.0140(2) Uani d . 1 1 . .
    C C21 0.25288(12) 0.78216(10) 0.24794(8) 0.0146(2) Uani d . 1 1 . .
    C C22 0.16726(13) 0.90318(10) 0.21321(9) 0.0202(2) Uani d . 1 1 . .
    H H22 0.0795 0.9441 0.2565 0.024 Uiso calc R 1 1 . .
    C C23 0.20876(14) 0.96450(11) 0.11618(9) 0.0249(3) Uani d . 1 1 . .
    H H23 0.1488 1.0466 0.0930 0.030 Uiso calc R 1 1 . .
    C C24 0.33733(13) 0.90659(11) 0.05289(9) 0.0232(3) Uani d . 1 1 . .
    H H24 0.3651 0.9485 -0.0139 0.028 Uiso calc R 1 1 . .
    C C25 0.42520(13) 0.78748(11) 0.08714(9) 0.0223(2) Uani d . 1 1 . .
    H H25 0.5144 0.7482 0.0443 0.027 Uiso calc R 1 1 . .
    C C26 0.38325(13) 0.72516(10) 0.18414(8) 0.0185(2) Uani d . 1 1 . .
    H H26 0.4438 0.6432 0.2071 0.022 Uiso calc R 1 1 . .
    N N3 0.28386(10) 0.59329(8) 0.37320(7) 0.01478(18) Uani d . 1 1 . .
    C C4 0.25062(12) 0.53878(10) 0.47043(8) 0.0142(2) Uani d . 1 1 . .
    N N4 0.32494(10) 0.41352(8) 0.49809(7) 0.01661(19) Uani d . 1 1 . .
    H H4 0.3281(13) 0.3965(11) 0.5680(9) 0.020 Uiso d . 1 1 . .
    C C41 0.42036(12) 0.31806(10) 0.43411(8) 0.0152(2) Uani d . 1 1 . .
    C C42 0.50900(12) 0.21177(10) 0.49004(9) 0.0173(2) Uani d . 1 1 . .
    H H42 0.5058 0.2087 0.5677 0.021 Uiso calc R 1 1 . .
    C C43 0.60151(12) 0.11080(10) 0.43404(9) 0.0191(2) Uani d . 1 1 . .
    H H43 0.6628 0.0406 0.4741 0.023 Uiso calc R 1 1 . .
    C C44 0.60703(12) 0.10953(10) 0.32041(9) 0.0197(2) Uani d . 1 1 . .
    C C47 0.70423(14) -0.00354(12) 0.26030(10) 0.0290(3) Uani d . 1 1 . .
    H H473 0.7735 -0.0592 0.3120 0.043 Uiso calc R 1 1 . .
    H H472 0.7721 0.0333 0.2040 0.043 Uiso calc R 1 1 . .
    H H471 0.6303 -0.0582 0.2259 0.043 Uiso calc R 1 1 . .
    C C45 0.51525(13) 0.21488(10) 0.26533(9) 0.0207(2) Uani d . 1 1 . .
    H H45 0.5153 0.2158 0.1877 0.025 Uiso calc R 1 1 . .
    C C46 0.42383(12) 0.31843(10) 0.31983(8) 0.0183(2) Uani d . 1 1 . .
    H H46 0.3638 0.3893 0.2797 0.022 Uiso calc R 1 1 . .
    C C5 0.14131(12) 0.60620(10) 0.54702(8) 0.0146(2) Uani d . 1 1 . .
    C C57 0.09810(12) 0.53600(11) 0.65109(8) 0.0181(2) Uani d . 1 1 . .
    H H571 0.0099 0.5926 0.6897 0.022 Uiso calc R 1 1 . .
    H H572 0.0578 0.4507 0.6332 0.022 Uiso calc R 1 1 . .
    N N5 0.23857(11) 0.50820(9) 0.72329(7) 0.0198(2) Uani d . 1 1 . .
    H H5 0.2891(13) 0.5843(11) 0.7280(9) 0.024 Uiso d . 1 1 . .
    C C51 0.20720(12) 0.45585(10) 0.82908(8) 0.0171(2) Uani d . 1 1 . .
    C C52 0.11769(13) 0.34826(11) 0.84171(9) 0.0210(2) Uani d . 1 1 . .
    H H52 0.0775 0.3099 0.7790 0.025 Uiso calc R 1 1 . .
    C C53 0.08662(13) 0.29654(11) 0.94486(9) 0.0215(2) Uani d . 1 1 . .
    H H53 0.0245 0.2239 0.9535 0.026 Uiso calc R 1 1 . .
    F F5 0.11487(8) 0.30347(6) 1.13620(5) 0.02904(17) Uani d . 1 1 . .
    C C54 0.14766(13) 0.35259(10) 1.03413(8) 0.0197(2) Uani d . 1 1 . .
    C C55 0.23850(13) 0.45671(11) 1.02485(9) 0.0228(2) Uani d . 1 1 . .
    H H55 0.2808 0.4927 1.0880 0.027 Uiso calc R 1 1 . .
    C C56 0.26771(13) 0.50879(11) 0.92156(9) 0.0215(2) Uani d . 1 1 . .
    H H56 0.3298 0.5815 0.9140 0.026 Uiso calc R 1 1 . .
    C C6 0.07285(12) 0.73425(10) 0.51736(8) 0.0154(2) Uani d . 1 1 . .
    C C61 -0.03893(13) 0.82245(11) 0.59100(9) 0.0211(2) Uani d . 1 1 . .
    H H611 -0.1495 0.7992 0.5855 0.032 Uiso calc R 1 1 . .
    H H612 -0.0375 0.9164 0.5687 0.032 Uiso calc R 1 1 . .
    H H613 -0.0025 0.8093 0.6667 0.032 Uiso calc R 1 1 . .
loop_
    _atom_site_aniso_label
    _atom_site_aniso_U_11
    _atom_site_aniso_U_22
    _atom_site_aniso_U_33
    _atom_site_aniso_U_12
    _atom_site_aniso_U_13
    _atom_site_aniso_U_23
    N1 0.0161(4) 0.0172(4) 0.0143(4) -0.0035(3) 0.0008(4) 0.0001(4)
    C2 0.0141(5) 0.0158(5) 0.0124(5) -0.0035(4) -0.0012(4) 0.0000(4)
    C21 0.0174(5) 0.0145(5) 0.0125(5) -0.0040(4) -0.0001(4) -0.0001(4)
    C22 0.0250(6) 0.0162(5) 0.0187(6) 0.0000(4) 0.0028(5) 0.0003(4)
    C23 0.0348(7) 0.0175(6) 0.0213(6) 0.0001(5) 0.0004(5) 0.0055(5)
    C24 0.0314(7) 0.0247(6) 0.0150(6) -0.0107(5) 0.0014(5) 0.0041(5)
    C25 0.0221(6) 0.0271(6) 0.0177(6) -0.0042(5) 0.0058(5) 0.0010(5)
    C26 0.0199(6) 0.0186(5) 0.0162(5) -0.0006(4) 0.0014(4) 0.0017(4)
    N3 0.0156(4) 0.0157(4) 0.0135(4) -0.0038(3) 0.0003(3) 0.0012(3)
    C4 0.0147(5) 0.0149(5) 0.0138(5) -0.0042(4) -0.0007(4) -0.0001(4)
    N4 0.0215(5) 0.0166(5) 0.0109(4) 0.0002(4) 0.0017(4) 0.0023(4)
    C41 0.0152(5) 0.0138(5) 0.0169(5) -0.0040(4) 0.0016(4) 0.0005(4)
    C42 0.0192(5) 0.0178(5) 0.0156(5) -0.0052(4) -0.0016(4) 0.0012(4)
    C43 0.0176(5) 0.0160(5) 0.0236(6) -0.0022(4) -0.0036(5) 0.0017(4)
    C44 0.0181(5) 0.0182(5) 0.0234(6) -0.0042(4) 0.0015(5) -0.0026(5)
    C47 0.0305(7) 0.0249(6) 0.0308(7) 0.0006(5) -0.0008(5) -0.0067(5)
    C45 0.0249(6) 0.0218(6) 0.0159(6) -0.0048(5) 0.0018(5) -0.0018(4)
    C46 0.0210(6) 0.0180(5) 0.0156(5) -0.0016(4) -0.0014(4) 0.0028(4)
    C5 0.0149(5) 0.0180(5) 0.0115(5) -0.0040(4) 0.0002(4) 0.0008(4)
    C57 0.0190(6) 0.0212(5) 0.0137(5) -0.0020(4) 0.0031(4) 0.0019(4)
    N5 0.0186(5) 0.0262(5) 0.0154(5) -0.0067(4) -0.0006(4) 0.0043(4)
    C51 0.0148(5) 0.0206(5) 0.0148(5) 0.0018(4) 0.0020(4) 0.0033(4)
    C52 0.0225(6) 0.0257(6) 0.0151(6) -0.0042(5) -0.0026(5) 0.0000(5)
    C53 0.0222(6) 0.0212(6) 0.0210(6) -0.0032(4) 0.0015(5) 0.0044(5)
    F5 0.0398(4) 0.0301(4) 0.0151(3) 0.0018(3) 0.0043(3) 0.0068(3)
    C54 0.0239(6) 0.0205(6) 0.0122(5) 0.0055(4) 0.0039(4) 0.0053(4)
    C55 0.0299(6) 0.0221(6) 0.0155(6) 0.0007(5) -0.0028(5) -0.0020(5)
    C56 0.0243(6) 0.0195(6) 0.0209(6) -0.0030(4) 0.0002(5) 0.0000(5)
    C6 0.0137(5) 0.0188(5) 0.0140(5) -0.0035(4) 0.0001(4) -0.0011(4)
    C61 0.0224(6) 0.0212(6) 0.0190(6) -0.0009(4) 0.0057(5) -0.0012(4)
_geom_special_details
;
All e.s.d.'s (except the e.s.d. in the dihedral angle between two l.s. planes)
are estimated using the full covariance matrix. The cell e.s.d.'s are taken
into account individually in the estimation of e.s.d.'s in distances, angles
and torsion angles; correlations between e.s.d.'s in cell parameters are only
used when they are defined by crystal symmetry. An approximate (isotropic)
treatment of cell e.s.d.'s is used for estimating e.s.d.'s involving l.s.
planes.
;
loop_
    _geom_bond_atom_site_label_1
    _geom_bond_atom_site_label_2
    _geom_bond_site_symmetry_2
    _geom_bond_distance
    _geom_bond_publ_flag
    N1 C2 . 1.3377(14) ?
    N1 C6 . 1.3598(14) ?
    C2 N3 . 1.3427(14) ?
    C2 C21 . 1.4865(15) ?
    C21 C22 . 1.3928(16) ?
    C21 C26 . 1.3955(16) ?
    C22 C23 . 1.3853(16) ?
    C22 H22 . 0.9500 ?
    C23 C24 . 1.3845(17) ?
    C23 H23 . 0.9500 ?
    C24 C25 . 1.3835(16) ?
    C24 H24 . 0.9500 ?
    C25 C26 . 1.3908(15) ?
    C25 H25 . 0.9500 ?
    C26 H26 . 0.9500 ?
    N3 C4 . 1.3389(13) ?
    C4 N4 . 1.3705(14) ?
    C4 C5 . 1.4173(15) ?
    N4 C41 . 1.4091(15) ?
    N4 H4 . 0.869(11) ?
    C41 C42 . 1.3932(15) ?
    C41 C46 . 1.3980(15) ?
    C42 C43 . 1.3820(16) ?
    C42 H42 . 0.9500 ?
    C43 C44 . 1.3905(16) ?
    C43 H43 . 0.9500 ?
    C44 C45 . 1.3935(16) ?
    C44 C47 . 1.5081(17) ?
    C47 H473 . 0.9800 ?
    C47 H472 . 0.9800 ?
    C47 H471 . 0.9800 ?
    C45 C46 . 1.3867(16) ?
    C45 H45 . 0.9500 ?
    C46 H46 . 0.9500 ?
    C5 C6 . 1.3853(15) ?
    C5 C57 . 1.5037(15) ?
    C57 N5 . 1.4692(15) ?
    C57 H571 . 0.9900 ?
    C57 H572 . 0.9900 ?
    N5 C51 . 1.4199(14) ?
    N5 H5 . 0.922(11) ?
    C51 C56 . 1.3884(16) ?
    C51 C52 . 1.3940(16) ?
    C52 C53 . 1.3879(15) ?
    C52 H52 . 0.9500 ?
    C53 C54 . 1.3726(17) ?
    C53 H53 . 0.9500 ?
    F5 C54 . 1.3694(13) ?
    C54 C55 . 1.3688(16) ?
    C55 C56 . 1.3876(16) ?
    C55 H55 . 0.9500 ?
    C56 H56 . 0.9500 ?
    C6 C61 . 1.5043(16) ?
    C61 H611 . 0.9800 ?
    C61 H612 . 0.9800 ?
    C61 H613 . 0.9800 ?
loop_
    _geom_angle_atom_site_label_1
    _geom_angle_atom_site_label_2
    _geom_angle_atom_site_label_3
    _geom_angle_site_symmetry_1
    _geom_angle_site_symmetry_3
    _geom_angle
    _geom_angle_publ_flag
    C2 N1 C6 . . 116.60(9) ?
    N1 C2 N3 . . 126.73(9) ?
    N1 C2 C21 . . 116.67(9) ?
    N3 C2 C21 . . 116.55(10) ?
    C22 C21 C26 . . 118.70(10) ?
    C22 C21 C2 . . 120.54(10) ?
    C26 C21 C2 . . 120.73(10) ?
    C23 C22 C21 . . 120.65(11) ?
    C23 C22 H22 . . 119.7 ?
    C21 C22 H22 . . 119.7 ?
    C24 C23 C22 . . 120.24(11) ?
    C24 C23 H23 . . 119.9 ?
    C22 C23 H23 . . 119.9 ?
    C25 C24 C23 . . 119.80(11) ?
    C25 C24 H24 . . 120.1 ?
    C23 C24 H24 . . 120.1 ?
    C24 C25 C26 . . 120.13(11) ?
    C24 C25 H25 . . 119.9 ?
    C26 C25 H25 . . 119.9 ?
    C25 C26 C21 . . 120.47(10) ?
    C25 C26 H26 . . 119.8 ?
    C21 C26 H26 . . 119.8 ?
    C4 N3 C2 . . 116.05(9) ?
    N3 C4 N4 . . 119.36(10) ?
    N3 C4 C5 . . 122.42(9) ?
    N4 C4 C5 . . 118.22(9) ?
    C4 N4 C41 . . 130.21(9) ?
    C4 N4 H4 . . 114.2(7) ?
    C41 N4 H4 . . 114.6(7) ?
    C42 C41 C46 . . 118.41(10) ?
    C42 C41 N4 . . 116.76(10) ?
    C46 C41 N4 . . 124.71(10) ?
    C43 C42 C41 . . 120.88(10) ?
    C43 C42 H42 . . 119.6 ?
    C41 C42 H42 . . 119.6 ?
    C42 C43 C44 . . 121.60(10) ?
    C42 C43 H43 . . 119.2 ?
    C44 C43 H43 . . 119.2 ?
    C43 C44 C45 . . 117.02(10) ?
    C43 C44 C47 . . 121.06(10) ?
    C45 C44 C47 . . 121.89(10) ?
    C44 C47 H473 . . 109.5 ?
    C44 C47 H472 . . 109.5 ?
    H473 C47 H472 . . 109.5 ?
    C44 C47 H471 . . 109.5 ?
    H473 C47 H471 . . 109.5 ?
    H472 C47 H471 . . 109.5 ?
    C46 C45 C44 . . 122.35(10) ?
    C46 C45 H45 . . 118.8 ?
    C44 C45 H45 . . 118.8 ?
    C45 C46 C41 . . 119.72(10) ?
    C45 C46 H46 . . 120.1 ?
    C41 C46 H46 . . 120.1 ?
    C6 C5 C4 . . 116.38(9) ?
    C6 C5 C57 . . 123.37(10) ?
    C4 C5 C57 . . 120.15(9) ?
    N5 C57 C5 . . 111.50(9) ?
    N5 C57 H571 . . 109.3 ?
    C5 C57 H571 . . 109.3 ?
    N5 C57 H572 . . 109.3 ?
    C5 C57 H572 . . 109.3 ?
    H571 C57 H572 . . 108.0 ?
    C51 N5 C57 . . 116.18(9) ?
    C51 N5 H5 . . 110.7(7) ?
    C57 N5 H5 . . 109.2(7) ?
    C56 C51 C52 . . 118.76(10) ?
    C56 C51 N5 . . 120.78(10) ?
    C52 C51 N5 . . 120.45(10) ?
    C53 C52 C51 . . 120.76(11) ?
    C53 C52 H52 . . 119.6 ?
    C51 C52 H52 . . 119.6 ?
    C54 C53 C52 . . 118.55(11) ?
    C54 C53 H53 . . 120.7 ?
    C52 C53 H53 . . 120.7 ?
    C55 C54 F5 . . 118.87(10) ?
    C55 C54 C53 . . 122.38(10) ?
    F5 C54 C53 . . 118.75(10) ?
    C54 C55 C56 . . 118.76(11) ?
    C54 C55 H55 . . 120.6 ?
    C56 C55 H55 . . 120.6 ?
    C55 C56 C51 . . 120.78(11) ?
    C55 C56 H56 . . 119.6 ?
    C51 C56 H56 . . 119.6 ?
    N1 C6 C5 . . 121.77(10) ?
    N1 C6 C61 . . 114.84(9) ?
    C5 C6 C61 . . 123.38(9) ?
    C6 C61 H611 . . 109.5 ?
    C6 C61 H612 . . 109.5 ?
    H611 C61 H612 . . 109.5 ?
    C6 C61 H613 . . 109.5 ?
    H611 C61 H613 . . 109.5 ?
    H612 C61 H613 . . 109.5 ?
loop_
    _geom_torsion_atom_site_label_1
    _geom_torsion_atom_site_label_2
    _geom_torsion_atom_site_label_3
    _geom_torsion_atom_site_label_4
    _geom_torsion_site_symmetry_1
    _geom_torsion_site_symmetry_2
    _geom_torsion_site_symmetry_3
    _geom_torsion_site_symmetry_4
    _geom_torsion
    _geom_torsion_publ_flag
    C6 N1 C2 N3 . . . . 1.40(15) ?
    C6 N1 C2 C21 . . . . -175.79(9) ?
    N1 C2 C21 C22 . . . . -10.66(14) ?
    N3 C2 C21 C22 . . . . 171.85(9) ?
    N1 C2 C21 C26 . . . . 167.46(9) ?
    N3 C2 C21 C26 . . . . -10.03(14) ?
    C26 C21 C22 C23 . . . . 1.20(16) ?
    C2 C21 C22 C23 . . . . 179.36(10) ?
    C21 C22 C23 C24 . . . . -0.62(17) ?
    C22 C23 C24 C25 . . . . -0.41(17) ?
    C23 C24 C25 C26 . . . . 0.82(17) ?
    C24 C25 C26 C21 . . . . -0.22(16) ?
    C22 C21 C26 C25 . . . . -0.78(15) ?
    C2 C21 C26 C25 . . . . -178.94(10) ?
    N1 C2 N3 C4 . . . . -0.86(15) ?
    C21 C2 N3 C4 . . . . 176.34(9) ?
    C2 N3 C4 N4 . . . . -178.66(9) ?
    C2 N3 C4 C5 . . . . 0.98(14) ?
    N3 C4 N4 C41 . . . . -9.67(16) ?
    C5 C4 N4 C41 . . . . 170.67(10) ?
    C4 N4 C41 C42 . . . . 166.24(10) ?
    C4 N4 C41 C46 . . . . -17.97(17) ?
    C46 C41 C42 C43 . . . . 1.63(14) ?
    N4 C41 C42 C43 . . . . 177.70(9) ?
    C41 C42 C43 C44 . . . . -1.47(15) ?
    C42 C43 C44 C45 . . . . 0.12(15) ?
    C42 C43 C44 C47 . . . . -178.02(10) ?
    C43 C44 C45 C46 . . . . 1.03(15) ?
    C47 C44 C45 C46 . . . . 179.16(10) ?
    C44 C45 C46 C41 . . . . -0.85(16) ?
    C42 C41 C46 C45 . . . . -0.49(14) ?
    N4 C41 C46 C45 . . . . -176.22(9) ?
    N3 C4 C5 C6 . . . . -1.67(14) ?
    N4 C4 C5 C6 . . . . 177.97(9) ?
    N3 C4 C5 C57 . . . . 175.03(9) ?
    N4 C4 C5 C57 . . . . -5.32(14) ?
    C6 C5 C57 N5 . . . . -116.78(12) ?
    C4 C5 C57 N5 . . . . 66.75(13) ?
    C5 C57 N5 C51 . . . . 173.10(9) ?
    C57 N5 C51 C56 . . . . -132.72(11) ?
    C57 N5 C51 C52 . . . . 48.62(14) ?
    C56 C51 C52 C53 . . . . 1.29(15) ?
    N5 C51 C52 C53 . . . . 179.98(10) ?
    C51 C52 C53 C54 . . . . -0.79(16) ?
    C52 C53 C54 C55 . . . . -0.40(16) ?
    C52 C53 C54 F5 . . . . 178.85(9) ?
    F5 C54 C55 C56 . . . . -178.21(9) ?
    C53 C54 C55 C56 . . . . 1.04(16) ?
    C54 C55 C56 C51 . . . . -0.50(16) ?
    C52 C51 C56 C55 . . . . -0.64(15) ?
    N5 C51 C56 C55 . . . . -179.32(10) ?
    C2 N1 C6 C5 . . . . -2.09(14) ?
    C2 N1 C6 C61 . . . . 177.06(9) ?
    C4 C5 C6 N1 . . . . 2.23(14) ?
    C57 C5 C6 N1 . . . . -174.35(9) ?
    C4 C5 C6 C61 . . . . -176.85(9) ?
    C57 C5 C6 C61 . . . . 6.56(15) ?
loop_
    _geom_hbond_atom_site_label_D
    _geom_hbond_atom_site_label_H
    _geom_hbond_atom_site_label_A
    _geom_hbond_site_symmetry_A
    _geom_hbond_distance_DH
    _geom_hbond_distance_HA
    _geom_hbond_distance_DA
    _geom_hbond_angle_DHA
    N4 H4 N5 . 0.869(11) 2.294(11) 2.9820(18) 136.2(9)
    C57 H571 F5 2_567 0.99 2.54 3.440(2) 151
    C57 H572 Cg1 2_566 0.99 2.60 3.467(7) 147
_iucr_refine_instructions_details
;
TITL I in P-1
CELL 0.71073   8.306   10.070   12.234   88.78   89.12   82.75
ZERR    2.00   0.004    0.004    0.005    0.04    0.04    0.050
SFAC C H N   F
UNIT 50 46 8   2
acta 50
TEMP -188
omit 0 70
L.S. 4
BOND  $h
FMAP 2
PLAN 20
size 0.14 0.18 0.36
CONF
HTAB 2.2
eqiv $1 x, y+1, z-1
eqiv $2 -x, -y+1, -z+2
MPLA 6 N1 C2 N3 C4 C5 C6 n4 c41 C51 c57 c61
MPLA 6 C21 C22 C23 C24 C25 C26
MPLA 6 N1 C2 N3 C4 C5 C6
MPLA 6 C41 C42 C43 C44 C45 C46 C47 N4
MPLA 6 N1 C2 N3 C4 C5 C6
MPLA 6 C51 C52 C53 C54 C55 C56 F5 N5 C57
mpla 6 C51 C52 C53 C54 C55 C56 c51_$2 c52_$2 c53_$2 c54_$2 c55_$2 c56_$2
MPLA 6 c51_$2 c52_$2 c53_$2 c54_$2 c55_$2 c56_$2
htab N4 N5
htab C22 N1
htab C26 N3
htab C46 N3
htab C23 F5_$1
htab C57 F5_$2
WGHT    0.030000
FVAR       5.86529
N1    3    0.104454    0.790354    0.418512    11.00000    0.01606    0.01722 =
         0.01432    0.00012    0.00076   -0.00352
C2    1    0.209191    0.717286    0.352659    11.00000    0.01412    0.01585 =
         0.01236   -0.00002   -0.00118   -0.00354
C21   1    0.252878    0.782161    0.247944    11.00000    0.01742    0.01448 =
         0.01252   -0.00006   -0.00011   -0.00404
C22   1    0.167257    0.903182    0.213212    11.00000    0.02496    0.01621 =
         0.01871    0.00034    0.00280   -0.00002
AFIX  43
H22   2    0.079534    0.944079    0.256487    11.00000   -1.20000
AFIX   0
C23   1    0.208758    0.964502    0.116183    11.00000    0.03477    0.01747 =
         0.02126    0.00555    0.00037    0.00014
AFIX  43
H23   2    0.148771    1.046592    0.092990    11.00000   -1.20000
AFIX   0
C24   1    0.337332    0.906592    0.052889    11.00000    0.03140    0.02469 =
         0.01501    0.00413    0.00138   -0.01072
AFIX  43
H24   2    0.365136    0.948522   -0.013854    11.00000   -1.20000
AFIX   0
C25   1    0.425197    0.787478    0.087136    11.00000    0.02210    0.02713 =
         0.01770    0.00102    0.00576   -0.00419
AFIX  43
H25   2    0.514356    0.748174    0.044311    11.00000   -1.20000
AFIX   0
C26   1    0.383248    0.725161    0.184141    11.00000    0.01992    0.01859 =
         0.01625    0.00173    0.00138   -0.00062
AFIX  43
H26   2    0.443769    0.643215    0.207130    11.00000   -1.20000
AFIX   0
N3    3    0.283859    0.593294    0.373205    11.00000    0.01557    0.01567 =
         0.01349    0.00123    0.00030   -0.00381
C4    1    0.250622    0.538780    0.470430    11.00000    0.01465    0.01485 =
         0.01379   -0.00009   -0.00069   -0.00415
N4    3    0.324940    0.413525    0.498089    11.00000    0.02145    0.01661 =
         0.01093    0.00228    0.00169    0.00019
H4    2    0.328053    0.396530    0.568014    11.00000   -1.20000
C41   1    0.420358    0.318057    0.434113    11.00000    0.01524    0.01384 =
         0.01687    0.00047    0.00156   -0.00405
C42   1    0.508996    0.211771    0.490035    11.00000    0.01916    0.01778 =
         0.01556    0.00121   -0.00156   -0.00523
AFIX  43
H42   2    0.505797    0.208663    0.567694    11.00000   -1.20000
AFIX   0
C43   1    0.601515    0.110802    0.434037    11.00000    0.01759    0.01605 =
         0.02360    0.00174   -0.00359   -0.00223
AFIX  43
H43   2    0.662832    0.040561    0.474150    11.00000   -1.20000
AFIX   0
C44   1    0.607028    0.109531    0.320407    11.00000    0.01808    0.01818 =
         0.02342   -0.00259    0.00152   -0.00421
C47   1    0.704233   -0.003542    0.260303    11.00000    0.03053    0.02492 =
         0.03076   -0.00667   -0.00077    0.00059
AFIX 137
H473  2    0.773503   -0.059218    0.312024    11.00000   -1.50000
H472  2    0.772096    0.033275    0.203951    11.00000   -1.50000
H471  2    0.630266   -0.058159    0.225880    11.00000   -1.50000
AFIX   0
C45   1    0.515251    0.214877    0.265327    11.00000    0.02486    0.02182 =
         0.01590   -0.00176    0.00181   -0.00483
AFIX  43
H45   2    0.515317    0.215783    0.187661    11.00000   -1.20000
AFIX   0
C46   1    0.423829    0.318435    0.319827    11.00000    0.02104    0.01796 =
         0.01559    0.00281   -0.00139   -0.00162
AFIX  43
H46   2    0.363806    0.389341    0.279668    11.00000   -1.20000
AFIX   0
C5    1    0.141307    0.606200    0.547023    11.00000    0.01488    0.01797 =
         0.01145    0.00077    0.00016   -0.00398
C57   1    0.098103    0.536000    0.651086    11.00000    0.01899    0.02120 =
         0.01368    0.00189    0.00305   -0.00200
AFIX  23
H571  2    0.009852    0.592554    0.689687    11.00000   -1.20000
H572  2    0.057758    0.450733    0.633236    11.00000   -1.20000
AFIX   0
N5    3    0.238566    0.508196    0.723288    11.00000    0.01861    0.02618 =
         0.01539    0.00427   -0.00062   -0.00672
H5    2    0.289104    0.584281    0.728033    11.00000   -1.20000
C51   1    0.207202    0.455848    0.829076    11.00000    0.01475    0.02057 =
         0.01484    0.00329    0.00197    0.00185
C52   1    0.117688    0.348258    0.841709    11.00000    0.02253    0.02566 =
         0.01511   -0.00001   -0.00261   -0.00423
AFIX  43
H52   2    0.077491    0.309892    0.778992    11.00000   -1.20000
AFIX   0
C53   1    0.086615    0.296543    0.944860    11.00000    0.02219    0.02124 =
         0.02096    0.00443    0.00154   -0.00322
AFIX  43
H53   2    0.024456    0.223943    0.953488    11.00000   -1.20000
AFIX   0
F5    4    0.114868    0.303466    1.136196    11.00000    0.03984    0.03012 =
         0.01511    0.00681    0.00427    0.00178
C54   1    0.147661    0.352592    1.034131    11.00000    0.02385    0.02051 =
         0.01216    0.00527    0.00390    0.00553
C55   1    0.238498    0.456714    1.024851    11.00000    0.02992    0.02213 =
         0.01553   -0.00204   -0.00277    0.00066
AFIX  43
H55   2    0.280757    0.492656    1.087956    11.00000   -1.20000
AFIX   0
C56   1    0.267711    0.508793    0.921557    11.00000    0.02430    0.01948 =
         0.02088   -0.00002    0.00019   -0.00297
AFIX  43
H56   2    0.329846    0.581535    0.914025    11.00000   -1.20000
AFIX   0
C6    1    0.072848    0.734250    0.517357    11.00000    0.01370    0.01879 =
         0.01403   -0.00109    0.00014   -0.00350
C61   1   -0.038929    0.822454    0.591005    11.00000    0.02244    0.02117 =
         0.01902   -0.00116    0.00568   -0.00093
AFIX 137
H611  2   -0.149542    0.799186    0.585525    11.00000   -1.50000
H612  2   -0.037534    0.916369    0.568744    11.00000   -1.50000
H613  2   -0.002528    0.809269    0.666724    11.00000   -1.50000
HKLF 4
REM  ic20 in P-1
REM R1 =  0.0487 for   4334 Fo > 4sig(Fo)  and  0.1002 for all   8461 data
REM    279 parameters refined using      0 restraints
END
WGHT      0.0489      0.0000
REM Highest difference peak  0.381,  deepest hole -0.313,  1-sigma level  0.054
Q1    1   0.1868  0.5732  0.4969  11.00000  0.05    0.38
Q2    1   0.2997  0.7572  0.2054  11.00000  0.05    0.35
Q3    1   0.2007  0.4359  0.6907  11.00000  0.05    0.34
Q4    1   0.1376  0.7456  0.3819  11.00000  0.05    0.33
Q5    1   0.1974  0.9102  0.1596  11.00000  0.05    0.33
Q6    1   0.2197  0.8399  0.2217  11.00000  0.05    0.32
Q7    1   0.2757  0.9219  0.0962  11.00000  0.05    0.32
Q8    1   0.2177  0.4819  0.7836  11.00000  0.05    0.31
Q9    1   0.2254  0.7570  0.3006  11.00000  0.05    0.31
Q10   1   0.4672  0.2533  0.4577  11.00000  0.05    0.30
Q11   1   0.5406  0.1553  0.2994  11.00000  0.05    0.30
Q12   1   0.0143  0.7770  0.5498  11.00000  0.05    0.29
Q13   1   0.2920  0.5643  0.4229  11.00000  0.05    0.29
Q14   1   0.1737  0.3962  0.8262  11.00000  0.05    0.29
Q15   1   0.2356  0.4805  0.9670  11.00000  0.05    0.29
Q16   1   0.3676  0.3749  0.4558  11.00000  0.05    0.29
Q17   1   0.3833  0.7453  0.1254  11.00000  0.05    0.28
Q18   1   0.4402  0.3097  0.3730  11.00000  0.05    0.28
Q19   1   0.1308  0.3039  0.8937  11.00000  0.05    0.28
Q20   1   0.1008  0.6515  0.5122  11.00000  0.05    0.28
;
data_global
_journal_date_recd_electronic     2012-08-27
_journal_date_accepted     2012-09-03
_journal_name_full     'Acta Crystallographica, Section E'
_journal_year     2012
_journal_volume     68
_journal_issue     10
_journal_page_first     o2922
_journal_page_last     o2922
_journal_paper_category     QO
_journal_paper_doi     10.1107/S160053681203783X
_journal_coeditor_code     IS5187
_publ_contact_author_name     'Bryndal, Iwona'
_publ_contact_author_address
;
Faculty of Chemistry,
University of Wroc\/law,
14 Joliot-Curie St,
50-383 Wroc\/law
Poland
Department of Bioorganic Chemistry
Faculty of Engineering and Economics
Wroc\/law University of Economics
118/120 Komandorska St
53-345 Wroc\/law
Poland
;
_publ_contact_author_email     isai@o2.pl
_publ_contact_author_fax     ?
_publ_contact_author_phone     ?
_publ_section_title
;\
5-[(4-Fluoroanilino)methyl]-6-methyl-<i>N</i>-(4-methylphenyl)-2-\
phenylpyrimidin-4-amine
;
loop_
    _publ_author_name
    _publ_author_address
    'Cieplik, Jerzy'
;
Department of Organic Chemistry
Medical Academy
9 Grodzka St
50-137 Wroc\/law
Poland
;
    'Stolarczyk, Marcin'
;
Department of Organic Chemistry
Medical Academy
9 Grodzka St
50-137 Wroc\/law
Poland
;
    'Bryndal, Iwona'
;
Faculty of Chemistry
University of Wroc\/law
14 Joliot-Curie St
50-383 Wroc\/law
Poland
Department of Bioorganic Chemistry
Faculty of Engineering and Economics
Wroc\/law University of Economics
118/120 Komandorska St
53-345 Wroc\/law
Poland
;
    'Lis, Tadeusz'
;
Faculty of Chemistry
University of Wroc\/law
14 Joliot-Curie St
50-383 Wroc\/law
Poland
;
_publ_section_synopsis     .
