# Supplementary material for: 5-[(4-Fluoro­anilino)meth­yl]-6-methyl-N-(4-methyl­phen­yl)-2-phenyl­pyrimidin-4-amine
Source: Acta Crystallogr Sect E Struct Rep Online. 2012 Sep 12;68(Pt 10):o2922. doi: 10.1107/S160053681203783X (PMC3470299; doi:10.1107/S160053681203783X)
Supplement: Supplementary file 2 [file e-68-o2922-Isup2.hkl]

# 
# h,k,l, Fc-squared, Fo-squared, sigma(Fo-squared) and status flag 
# 
data_I
_shelx_title ' ic20 in P-1' 
_shelx_refln_list_code          4 
_shelx_F_calc_maximum      169.38 
_exptl_crystal_F_000       420.00 
_reflns_d_resolution_high  0.6196 
 
loop_ 
 _symmetry_equiv_pos_as_xyz 
 'x, y, z' 
 '-x, -y, -z' 
 
_cell_length_a     8.3060 
_cell_length_b    10.0700 
_cell_length_c    12.2340 
_cell_angle_alpha  88.780 
_cell_angle_beta   89.120 
_cell_angle_gamma  82.750 
 
_shelx_F_squared_multiplier     1.000 
 
loop_ 
 _refln_index_h 
 _refln_index_k 
 _refln_index_l 
 _refln_F_squared_calc 
 _refln_F_squared_meas 
 _refln_F_squared_sigma 
 _refln_observed_status 
   2   0   0     1495.52     1525.53      8.99 o 
   3   0   0      453.24      499.31      8.32 o 
   4   0   0       97.65      105.42      2.79 o 
   5   0   0      178.85      164.48      5.85 o 
   6   0   0      654.17      668.56      9.66 o 
   7   0   0        0.09        1.67      2.80 o 
   8   0   0      101.71      100.29      5.34 o 
   9   0   0        0.63        1.93      5.04 o 
  10   0   0       52.76       47.47     11.31 o 
  11   0   0       48.07       41.80     11.03 o 
  12   0   0       25.13       28.60     20.08 o 
  13   0   0        5.15        9.96     19.48 o 
 -13   1   0        1.01        1.65     16.18 o 
 -12   1   0        4.11        5.78     19.49 o 
 -11   1   0       10.80        7.90     13.76 o 
 -10   1   0      229.99      235.52     16.20 o 
  -9   1   0       93.06       93.75     10.25 o 
  -8   1   0       21.67       20.93      5.40 o 
  -7   1   0        0.11        1.83      3.19 o 
  -6   1   0       90.71       85.84      4.21 o 
  -5   1   0       63.22       63.05      3.47 o 
  -4   1   0        3.52        4.46      1.88 o 
  -3   1   0      567.20      595.47     10.27 o 
  -2   1   0     4846.49     4839.65     58.92 o 
   2   1   0      183.40      189.72      2.24 o 
   3   1   0       27.21       22.04      1.27 o 
   4   1   0      513.51      532.85      5.53 o 
   5   1   0      518.51      522.78      6.71 o 
   6   1   0      549.15      599.68      5.14 o 
   7   1   0       94.65       93.61      4.13 o 
   8   1   0       96.03      100.50      5.64 o 
   9   1   0       43.57       37.69      6.84 o 
  10   1   0       36.25       29.73      6.86 o 
  11   1   0       11.76        9.97     10.93 o 
  12   1   0       28.75       25.88     13.69 o 
  13   1   0        5.43        8.15     18.89 o 
 -12   2   0        0.00        0.00     15.20 o 
 -11   2   0        5.84        6.42     12.16 o 
 -10   2   0       99.49      121.54     16.48 o 
  -9   2   0       63.85       54.02      7.38 o 
  -8   2   0       15.17       14.34      5.41 o 
  -7   2   0       57.42       51.86      4.79 o 
  -6   2   0       33.04       31.10      2.78 o 
  -5   2   0      358.35      357.68      4.45 o 
  -4   2   0     1616.65     1649.30     20.26 o 
  -3   2   0      122.30      127.33      2.18 o 
  -2   2   0     6163.70     6329.27     72.24 o 
  -1   2   0     2285.52     2276.77     36.17 o 
   2   2   0    11986.93    12105.06     73.16 o 
   3   2   0     4421.36     4623.39     33.95 o 
   4   2   0       79.47       78.95      1.95 o 
   5   2   0       26.05       20.99      1.87 o 
   6   2   0        5.97        9.68      2.25 o 
   7   2   0        9.68        8.28      2.43 o 
   8   2   0       22.04       17.51      3.55 o 
   9   2   0       20.29       18.92      6.42 o 
  10   2   0        0.27        1.68      5.47 o 
  11   2   0        0.14        0.00     10.29 o 
  12   2   0       12.40        4.65     12.65 o 
  13   2   0       94.73      103.86     19.46 o 
 -12   3   0       27.84       25.09     14.35 o 
 -11   3   0        0.11        1.92     11.71 o 
 -10   3   0       24.50       29.76     12.29 o 
  -9   3   0       11.24       17.85      9.52 o 
  -8   3   0      468.63      504.24     17.95 o 
  -7   3   0      226.90      233.10      6.68 o 
  -6   3   0      119.39      114.93      3.52 o 
  -5   3   0       21.43       15.59      2.45 o 
  -4   3   0     1353.56     1335.39     26.56 o 
  -3   3   0      162.56      168.77      3.92 o 
  -2   3   0        5.60        6.95      1.72 o 
  -1   3   0        0.84        3.83      1.34 o 
   0   3   0       29.56       32.52      1.85 o 
   1   3   0      485.20      485.48      6.37 o 
   2   3   0       49.75       51.30      2.06 o 
   3   3   0        2.22        5.19      1.56 o 
   4   3   0     1400.80     1456.55     16.03 o 
   5   3   0      144.19      154.41      3.74 o 
   6   3   0        0.87        2.04      2.38 o 
   7   3   0       35.42       38.21      3.41 o 
   8   3   0        4.49        5.08      3.22 o 
   9   3   0       19.58       21.26      6.27 o 
  10   3   0        5.61        6.00      6.89 o 
  11   3   0        3.70        4.03     12.14 o 
  12   3   0        8.67       13.46     14.46 o 
  13   3   0        3.67        9.09     15.85 o 
 -12   4   0       43.87       38.09     18.68 o 
 -11   4   0        0.69        4.73     13.77 o 
 -10   4   0        9.57        7.38     13.87 o 
  -9   4   0       26.64       28.18     12.76 o 
  -8   4   0       32.96       34.43      6.11 o 
  -7   4   0     1079.59     1095.40     12.33 o 
  -6   4   0     2337.00     2417.21     19.15 o 
  -5   4   0        4.36        4.87      2.13 o 
  -4   4   0      948.51      946.40     13.78 o 
  -3   4   0      250.66      256.13      9.41 o 
  -2   4   0       47.49       42.47      2.59 o 
  -1   4   0      262.54      249.62      5.32 o 
   0   4   0      943.75      943.57      8.24 o 
   1   4   0       51.98       54.59      2.40 o 
   2   4   0      910.96      940.01      5.36 o 
   3   4   0     1775.67     1810.76     16.14 o 
   4   4   0     1188.13     1254.67     17.36 o 
   5   4   0      379.65      362.59      7.35 o 
   6   4   0      202.30      201.29      4.43 o 
   7   4   0        5.56        6.67      3.35 o 
   8   4   0        1.30        3.77      3.21 o 
   9   4   0        7.19        5.70      5.45 o 
  10   4   0        5.95        5.50      6.12 o 
  11   4   0       62.91       53.90      7.69 o 
  12   4   0        6.69        9.87     15.14 o 
  13   4   0       20.18       14.90     16.56 o 
 -12   5   0       20.43       20.52     18.34 o 
 -11   5   0        0.00        1.21     12.41 o 
 -10   5   0        1.14        0.00     14.34 o 
  -9   5   0        7.47       21.07     13.82 o 
  -8   5   0        2.20        6.95      5.94 o 
  -7   5   0      126.20      129.71      6.92 o 
  -6   5   0      528.10      544.26      6.45 o 
  -5   5   0      628.92      617.33      7.63 o 
  -4   5   0      309.17      290.91      4.22 o 
  -3   5   0      112.26      106.70      3.63 o 
  -2   5   0       46.00       48.79      3.10 o 
  -1   5   0     1042.60     1070.96      6.23 o 
   0   5   0      162.88      156.54      2.28 o 
   1   5   0      440.81      478.68      6.49 o 
   2   5   0      388.12      384.58      5.75 o 
   3   5   0      336.76      329.50      4.72 o 
   4   5   0      567.19      582.24      8.41 o 
   5   5   0      227.78      231.09      4.66 o 
   6   5   0      264.01      264.60      7.61 o 
   7   5   0        2.22        3.44      2.89 o 
   8   5   0        0.08        1.58      3.64 o 
   9   5   0        0.05        1.24      4.33 o 
  10   5   0        2.95        4.31      6.88 o 
  11   5   0       15.83       13.97      8.28 o 
  12   5   0        3.04        0.00     13.64 o 
  13   5   0        2.66        6.76     15.99 o 
 -11   6   0        1.99        3.38     13.14 o 
 -10   6   0       35.35       31.57     14.46 o 
  -9   6   0       37.72       42.80     13.83 o 
  -8   6   0       79.92       72.74     12.11 o 
  -7   6   0       43.36       38.08      6.56 o 
  -6   6   0        0.07        0.26      3.21 o 
  -5   6   0       85.01       74.24      3.99 o 
  -4   6   0      119.42      116.17      3.72 o 
  -3   6   0      107.49      101.66      3.89 o 
  -2   6   0       51.78       42.19      2.55 o 
  -1   6   0       19.38       14.98      1.97 o 
   0   6   0       15.26       25.94      1.84 o 
   1   6   0      286.98      290.21      4.90 o 
   2   6   0      239.30      240.14      4.67 o 
   3   6   0       49.18       56.17      2.73 o 
   4   6   0        0.59        2.39      1.96 o 
   5   6   0      119.08      111.94      5.12 o 
   6   6   0      671.68      694.25      9.21 o 
   7   6   0       77.53       66.71      4.49 o 
   8   6   0       17.27       13.80      3.99 o 
   9   6   0       13.65       12.60      4.86 o 
  10   6   0        4.25        8.64      6.83 o 
  11   6   0        3.25        6.35      8.99 o 
  12   6   0        7.56        2.27     13.81 o 
 -11   7   0        4.63        4.72     16.42 o 
 -10   7   0       38.61       36.99     17.85 o 
  -9   7   0        3.84        5.96     12.57 o 
  -8   7   0        0.39        0.43      8.67 o 
  -7   7   0       36.04       26.97      5.87 o 
  -6   7   0        0.02        1.94      4.51 o 
  -5   7   0        9.49        8.61      3.36 o 
  -4   7   0      172.95      154.58      5.25 o 
  -3   7   0     1158.37     1131.92     16.52 o 
  -2   7   0       38.43       34.85      2.69 o 
  -1   7   0      625.20      647.05      5.80 o 
   0   7   0       46.24       44.84      2.24 o 
   1   7   0      228.31      239.24      6.70 o 
   2   7   0       32.81       36.46      3.94 o 
   3   7   0       29.70       34.97      3.71 o 
   4   7   0        2.46        5.03      2.52 o 
   5   7   0       48.61       44.17      3.78 o 
   6   7   0       21.49       13.76      3.39 o 
   7   7   0        3.25        3.59      3.95 o 
   8   7   0      590.84      579.09      8.61 o 
   9   7   0       14.06        6.63      4.97 o 
  10   7   0       23.52       19.62      8.14 o 
  11   7   0        0.60        1.83      7.88 o 
  12   7   0        5.34        1.84     14.62 o 
 -10   8   0        9.51        8.54     13.23 o 
  -9   8   0       31.27       29.73     17.44 o 
  -8   8   0        2.04        5.47     12.00 o 
  -7   8   0        0.05        0.81      6.67 o 
  -6   8   0       10.64       10.81      5.55 o 
  -5   8   0       11.04        7.71      3.77 o 
  -4   8   0       71.73       83.67      6.34 o 
  -3   8   0      176.41      177.58      6.63 o 
  -2   8   0      272.32      261.36      4.58 o 
  -1   8   0        0.18        2.35      2.30 o 
   0   8   0       73.03       68.37      3.20 o 
   1   8   0       62.62       58.29      3.30 o 
   2   8   0        5.79        5.37      3.34 o 
   3   8   0       17.81       16.88      3.94 o 
   4   8   0       68.90       64.93      5.43 o 
   5   8   0        8.15        7.79      3.54 o 
   6   8   0       78.86       71.03      5.60 o 
   7   8   0       29.22       20.58      5.00 o 
   8   8   0       79.77       82.35      7.44 o 
   9   8   0      136.45      124.98      8.38 o 
  10   8   0        0.43        4.27      8.17 o 
  11   8   0       30.65       32.11     11.24 o 
  12   8   0       13.87        0.34     14.96 o 
 -10   9   0        1.99        0.00     15.81 o 
  -9   9   0       18.14       12.11     13.54 o 
  -8   9   0       29.84       33.51     13.31 o 
  -7   9   0       54.63       58.43     12.39 o 
  -6   9   0       32.36       28.58      6.38 o 
  -5   9   0       39.28       46.52      5.10 o 
  -4   9   0       55.76       58.22      5.45 o 
  -3   9   0      188.43      179.68      5.58 o 
  -2   9   0       28.17       22.13      3.32 o 
  -1   9   0      223.95      218.72      5.89 o 
   0   9   0      172.64      176.57      5.11 o 
   1   9   0      157.34      149.87      6.90 o 
   2   9   0       38.76       48.52      5.30 o 
   3   9   0        0.05        3.14      4.25 o 
   4   9   0        5.99        3.33      4.53 o 
   5   9   0       72.45       56.59      7.00 o 
   6   9   0        1.24        1.50      3.94 o 
   7   9   0        0.41        0.62      4.43 o 
   8   9   0        1.89        3.67      4.85 o 
   9   9   0       12.91        7.80      6.42 o 
  10   9   0       47.88       32.87      8.40 o 
  11   9   0       53.62       43.11     12.96 o 
  12   9   0       43.66       38.94     19.64 o 
  -9  10   0       42.11       56.62     21.74 o 
  -8  10   0        0.71        0.87     12.26 o 
  -7  10   0       16.77       13.60     13.44 o 
  -6  10   0        3.49        0.03      5.51 o 
  -5  10   0       71.60       80.17      5.69 o 
  -4  10   0        5.16        8.53      4.50 o 
  -3  10   0       43.42       37.84      5.11 o 
  -2  10   0        0.80        1.51      3.02 o 
  -1  10   0       21.18       19.11      3.63 o 
   0  10   0      533.74      508.62     11.04 o 
   1  10   0      183.61      175.25      9.15 o 
   2  10   0        4.73        5.93      4.68 o 
   3  10   0        1.42        6.11      5.34 o 
   4  10   0       22.21       21.48      6.04 o 
   5  10   0        9.27        8.67      6.04 o 
   6  10   0        0.21        0.00      5.51 o 
   7  10   0       58.38       61.57      7.49 o 
   8  10   0        7.02       10.08      6.51 o 
   9  10   0        0.12        1.99      5.86 o 
  10  10   0        0.89        0.00      6.89 o 
  11  10   0        9.33        6.14      9.08 o 
  -8  11   0        4.98        6.14     14.83 o 
  -7  11   0        7.09       10.03     14.04 o 
  -6  11   0        6.72        5.70      8.75 o 
  -5  11   0       20.17       19.21      7.27 o 
  -4  11   0        8.78       10.23      6.24 o 
  -3  11   0        1.70        4.85      5.96 o 
  -2  11   0        0.96        7.69      7.62 o 
  -1  11   0       17.04       15.08      9.09 o 
   0  11   0        0.25        0.00      7.48 o 
   1  11   0      642.90      641.66     16.73 o 
   2  11   0       10.32       13.14      5.81 o 
   3  11   0        6.68       11.23      7.74 o 
   4  11   0      162.96      161.44      9.36 o 
   5  11   0       36.38       37.72      8.05 o 
   6  11   0        4.09        0.00      6.76 o 
   7  11   0      209.31      239.32     13.75 o 
   8  11   0        1.80        4.08      8.60 o 
   9  11   0       12.03        8.73      8.68 o 
  10  11   0        3.35        0.24      9.21 o 
  -5  12   0        0.96        5.73     12.67 o 
  -4  12   0       11.78        4.01      9.27 o 
  -3  12   0        4.46        6.25     10.95 o 
  -2  12   0       36.26       24.52      9.72 o 
  -1  12   0        5.69        0.12      8.58 o 
   0  12   0       89.58       77.57     12.73 o 
   1  12   0        0.17        1.21      8.88 o 
   2  12   0      126.20      128.72     17.07 o 
   3  12   0      559.05      578.52     16.38 o 
   4  12   0       42.22       43.75      9.52 o 
   5  12   0       21.57       22.00      8.48 o 
   6  12   0      254.79      270.33     12.21 o 
   7  12   0       73.14       86.20     11.91 o 
   8  12   0       67.11       73.02     13.16 o 
   9  12   0      137.58      135.17     13.25 o 
  10  12   0       30.56       34.82     12.65 o 
  -5  13   0        1.50        1.07     10.66 o 
  -4  13   0        4.32        6.97     13.24 o 
  -3  13   0        0.66        3.02     13.62 o 
  -2  13   0       32.90       35.87     11.35 o 
  -1  13   0        3.31       10.01     10.81 o 
   0  13   0        1.65        2.68     12.85 o 
   1  13   0       16.65       17.90     13.08 o 
   2  13   0       25.56       20.46     12.22 o 
   3  13   0       63.75       60.28     13.99 o 
   4  13   0       44.74       48.51     10.21 o 
   5  13   0       98.36       90.62     11.39 o 
   6  13   0        6.32        7.21      9.53 o 
   7  13   0        2.59        0.34      9.99 o 
   8  13   0        5.98       12.66     11.75 o 
   9  13   0       23.01       34.32     13.01 o 
  -4  14   0       11.10       14.57     14.28 o 
  -3  14   0        0.18        8.49     15.40 o 
  -2  14   0        0.55        2.33     11.80 o 
  -1  14   0       14.96       13.34     17.19 o 
   0  14   0        3.85        3.04     11.77 o 
   1  14   0       26.23       29.63     15.47 o 
   2  14   0        1.06        7.07     13.76 o 
   3  14   0       25.02       16.65     11.98 o 
   4  14   0       20.19       12.55     14.06 o 
   5  14   0      251.84      283.93     16.18 o 
   6  14   0        4.84        5.92     10.83 o 
   7  14   0        3.67        4.92     10.65 o 
   8  14   0        5.92       10.06     11.29 o 
  -3  15   0        7.81        2.59     15.87 o 
  -2  15   0        2.04        0.09     21.17 o 
  -1  15   0       31.25       42.06     19.17 o 
   0  15   0        6.20       15.47     18.45 o 
   1  15   0       20.84       22.95     14.85 o 
   2  15   0        2.19        4.84     15.34 o 
   3  15   0        4.47       13.38     13.69 o 
   4  15   0        7.00        8.89     15.67 o 
   5  15   0       12.70       16.37     18.55 o 
   6  15   0        1.32        4.14     11.21 o 
   0  16   0      103.97      145.02     23.36 o 
   1  16   0        0.71       10.93     18.46 o 
   2  16   0      131.56      147.13     20.73 o 
   3  16   0       73.65      113.99     26.83 o 
  -3 -16   1       64.64       69.26     18.97 o 
  -2 -16   1       12.44       16.64     20.81 o 
  -1 -16   1       44.40       57.37     20.83 o 
   0 -16   1        3.34        0.51     14.71 o 
  -6 -15   1       63.84       49.99     14.13 o 
  -5 -15   1       24.41       28.23     12.48 o 
  -4 -15   1       42.21       45.62     18.17 o 
  -3 -15   1        7.13       12.83     19.92 o 
  -2 -15   1       41.92       56.70     22.33 o 
  -1 -15   1        3.94        8.76     14.02 o 
   0 -15   1      244.23      312.53     27.07 o 
   1 -15   1       13.17       13.20     14.01 o 
   2 -15   1      111.08      153.72     24.26 o 
   3 -15   1        6.65        8.32     17.84 o 
  -8 -14   1        1.08        9.40     12.66 o 
  -7 -14   1       38.80       35.35     13.58 o 
  -6 -14   1       24.35        9.87     10.89 o 
  -5 -14   1        3.77       13.21     10.96 o 
  -4 -14   1       72.45      100.01     13.33 o 
  -3 -14   1       63.11       66.23     20.17 o 
  -2 -14   1       34.41       41.61     16.62 o 
  -1 -14   1        0.63        2.10     11.38 o 
   0 -14   1       35.31       39.79     14.99 o 
   1 -14   1        0.55        0.00     12.72 o 
   2 -14   1       10.97       10.24     14.93 o 
   3 -14   1        0.52        0.00     11.76 o 
   4 -14   1       33.30       28.37     16.36 o 
  -9 -13   1       21.34       20.35     12.56 o 
  -8 -13   1       22.19       19.40     11.18 o 
  -7 -13   1       79.66       87.84     13.13 o 
  -6 -13   1       91.45      120.96     14.40 o 
  -5 -13   1       60.24       65.05     17.17 o 
  -4 -13   1        1.34        7.27      8.46 o 
  -3 -13   1       74.97       75.00     11.25 o 
  -2 -13   1        1.27        6.14     11.32 o 
  -1 -13   1       37.61       25.65     11.21 o 
   0 -13   1       33.98       37.26     14.48 o 
   1 -13   1       19.66       18.58     12.98 o 
   2 -13   1        3.62        4.33     12.38 o 
   3 -13   1        4.33        6.49     11.16 o 
   4 -13   1        1.29        3.31     13.29 o 
 -10 -12   1        9.64        5.56     10.38 o 
  -9 -12   1        3.74       14.42     11.16 o 
  -8 -12   1       52.08       36.26     10.76 o 
  -7 -12   1       40.56       46.75     10.74 o 
  -6 -12   1        1.25        5.03      8.95 o 
  -5 -12   1       95.49       90.19     11.17 o 
  -4 -12   1       50.41       45.83      8.11 o 
  -3 -12   1       23.11       18.93      6.79 o 
  -2 -12   1       17.37       22.58      6.63 o 
  -1 -12   1       40.54       41.55     12.65 o 
   0 -12   1       75.54       87.42     14.98 o 
   1 -12   1        9.80        7.05      8.78 o 
   2 -12   1        1.34        5.34      9.26 o 
   3 -12   1        0.00        3.42     11.90 o 
   4 -12   1        0.06        0.00     10.16 o 
   5 -12   1        0.12        8.26     11.66 o 
 -10 -11   1        0.27        2.41      8.30 o 
  -9 -11   1       43.12       61.75     11.79 o 
  -8 -11   1       26.82       48.39     11.19 o 
  -7 -11   1      161.21      164.81     12.81 o 
  -6 -11   1      167.11      140.08     10.64 o 
  -5 -11   1       44.45       54.23     10.01 o 
  -4 -11   1      134.84      127.93     10.68 o 
  -3 -11   1       65.89       54.45      7.72 o 
  -2 -11   1        0.20        1.67      4.11 o 
  -1 -11   1      332.53      317.32     13.95 o 
   0 -11   1       43.29       53.28      9.30 o 
   1 -11   1        2.80        6.08      7.30 o 
   2 -11   1        7.60        0.61      7.70 o 
   3 -11   1       25.16       25.09     11.16 o 
   4 -11   1       17.59       20.74     12.04 o 
   5 -11   1        0.15        5.31      6.74 o 
   7 -11   1        5.28       16.59     12.57 o 
 -11 -10   1        2.02        0.00      9.80 o 
 -10 -10   1       33.53       44.86     11.49 o 
  -9 -10   1       77.53       86.17      8.92 o 
  -8 -10   1       88.02      102.73      7.38 o 
  -7 -10   1       21.15       25.80      7.21 o 
  -6 -10   1       18.40       12.17      6.83 o 
  -5 -10   1       14.52       26.32      7.20 o 
  -4 -10   1       92.93       90.34      8.14 o 
  -3 -10   1       49.25       43.45      7.00 o 
  -2 -10   1      300.35      284.55      8.23 o 
  -1 -10   1       18.23       15.14      4.09 o 
   0 -10   1       60.02       49.58      5.93 o 
   1 -10   1      228.93      196.78      6.79 o 
   2 -10   1        3.82        2.24      3.04 o 
   3 -10   1        1.78        1.96      4.54 o 
   4 -10   1        2.09        3.01      3.82 o 
   5 -10   1        4.89        4.84      3.98 o 
   6 -10   1        0.43        5.64      7.23 o 
   7 -10   1       14.40       16.13      8.30 o 
   8 -10   1        3.75        7.92     12.44 o 
 -11  -9   1        9.22        9.88     10.58 o 
 -10  -9   1       98.17      118.04     12.70 o 
  -9  -9   1       27.23       25.98      7.66 o 
  -8  -9   1       30.09       16.42      5.83 o 
  -7  -9   1       30.36       25.85      5.56 o 
  -6  -9   1        5.15        5.23      4.07 o 
  -5  -9   1        0.39        1.02      5.14 o 
  -4  -9   1        1.30        1.07      4.48 o 
  -3  -9   1       18.90       14.30      6.69 o 
  -2  -9   1        1.01        3.24      3.86 o 
  -1  -9   1       19.57       14.07      2.83 o 
   0  -9   1        3.09        5.11      3.90 o 
   1  -9   1      379.08      359.54      5.30 o 
   2  -9   1      369.14      334.50      5.55 o 
   3  -9   1       41.12       37.07      4.75 o 
   4  -9   1        9.35       10.90      3.86 o 
   5  -9   1       29.08       22.54      5.27 o 
   6  -9   1      128.28      139.49      8.90 o 
   7  -9   1       21.01       19.15      9.45 o 
   8  -9   1       13.69       17.84     13.38 o 
   9  -9   1        2.65        8.52     12.84 o 
  10  -9   1       11.67       16.17     17.28 o 
 -12  -8   1        6.49        1.02     10.51 o 
 -11  -8   1       29.89       17.40     10.50 o 
 -10  -8   1      108.37      101.20     11.95 o 
  -9  -8   1       84.40       82.14      8.09 o 
  -8  -8   1       81.96       88.39      7.57 o 
  -7  -8   1      106.36       93.57      6.46 o 
  -6  -8   1      108.42      105.45      6.08 o 
  -5  -8   1       73.21       67.69      4.86 o 
  -4  -8   1        2.01        5.09      4.17 o 
  -3  -8   1       39.35       37.76      3.95 o 
  -2  -8   1       10.75       10.71      3.39 o 
  -1  -8   1        0.33        1.58      3.15 o 
   0  -8   1       10.36       11.65      2.35 o 
   1  -8   1      117.66      103.39      3.74 o 
   2  -8   1       12.18       12.85      3.02 o 
   3  -8   1       30.30       27.16      3.94 o 
   4  -8   1       20.34       19.54      4.20 o 
   5  -8   1        9.33       11.08      3.98 o 
   6  -8   1        1.88        4.02      4.38 o 
   7  -8   1       41.14       30.69      9.98 o 
   8  -8   1       32.71       38.02     13.46 o 
   9  -8   1        2.54        2.06     11.03 o 
  10  -8   1       33.77       23.14     17.40 o 
 -12  -7   1        2.67        5.75     10.46 o 
 -11  -7   1       86.93       85.60      9.27 o 
 -10  -7   1        1.14        0.00      7.08 o 
  -9  -7   1        0.06        4.16      4.90 o 
  -8  -7   1      237.07      251.33      7.54 o 
  -7  -7   1       13.71        8.79      3.89 o 
  -6  -7   1        5.37        8.76      3.33 o 
  -5  -7   1       11.67       11.58      3.46 o 
  -4  -7   1      140.07      148.55      4.47 o 
  -3  -7   1        1.35        2.81      2.78 o 
  -2  -7   1       56.45       55.37      3.97 o 
  -1  -7   1       25.11       21.66      3.39 o 
   0  -7   1        1.62        2.46      1.68 o 
   1  -7   1       47.22       47.95      2.75 o 
   2  -7   1      289.91      295.25      9.59 o 
   3  -7   1      261.54      232.56      5.38 o 
   4  -7   1       83.48       78.58      5.27 o 
   5  -7   1      180.44      182.85      5.80 o 
   6  -7   1       61.64       74.60      6.06 o 
   7  -7   1        0.25        0.93      7.57 o 
   8  -7   1       11.25        6.63     12.16 o 
   9  -7   1        0.47        0.00     10.47 o 
  10  -7   1        3.71        7.31     15.49 o 
  11  -7   1        1.72        3.61     13.94 o 
 -12  -6   1       44.77       40.54     11.08 o 
 -11  -6   1        2.44        5.52      7.78 o 
 -10  -6   1       24.97       32.46      9.24 o 
  -9  -6   1      213.77      203.36      8.03 o 
  -8  -6   1       24.76       20.32      4.12 o 
  -7  -6   1      114.69      106.58      5.51 o 
  -6  -6   1     1087.99     1049.27     20.26 o 
  -5  -6   1       38.54       31.95      3.83 o 
  -4  -6   1       11.84       14.16      2.49 o 
  -3  -6   1       57.34       51.45      3.00 o 
  -2  -6   1       72.61       80.01      3.05 o 
  -1  -6   1       22.07       26.04      2.62 o 
   0  -6   1       11.38       17.41      1.65 o 
   1  -6   1       46.78       53.68      2.40 o 
   2  -6   1       74.44       77.93      3.71 o 
   3  -6   1      312.37      313.10      5.63 o 
   4  -6   1      104.40       98.00      4.73 o 
   5  -6   1      286.87      264.17      5.26 o 
   6  -6   1        0.11        1.35      3.30 o 
   7  -6   1        2.09        3.30      4.78 o 
   8  -6   1       17.82       17.38      8.45 o 
   9  -6   1        0.95        5.52     12.85 o 
  10  -6   1       13.71       14.40     13.94 o 
  11  -6   1        0.28        6.40     13.53 o 
 -13  -5   1        7.33        7.92     16.27 o 
 -12  -5   1        8.83        6.12     13.24 o 
 -11  -5   1        0.41        5.37      7.76 o 
 -10  -5   1        0.53        4.78      6.78 o 
  -9  -5   1       26.19       17.16      6.01 o 
  -8  -5   1        4.69        4.78      3.67 o 
  -7  -5   1       37.18       32.24      4.14 o 
  -6  -5   1      104.14       97.07      4.05 o 
  -5  -5   1      103.40      103.78      4.14 o 
  -4  -5   1       20.17       18.61      2.14 o 
  -3  -5   1      113.22       99.81      2.88 o 
  -2  -5   1       76.70       83.73      2.62 o 
  -1  -5   1      135.37      136.79      3.02 o 
   0  -5   1     2196.47     2405.87     13.50 o 
   1  -5   1       87.01       85.79      2.32 o 
   2  -5   1      478.01      565.57      5.70 o 
   3  -5   1        0.86        2.16      2.32 o 
   4  -5   1        3.68        5.77      2.21 o 
   5  -5   1      266.37      250.05      8.06 o 
   6  -5   1       85.42       85.97      4.40 o 
   7  -5   1       62.51       57.86      6.61 o 
   8  -5   1       47.99       43.77     10.42 o 
   9  -5   1        3.95       11.24     10.31 o 
  10  -5   1        0.01        4.43     14.03 o 
  11  -5   1        0.67        0.57     15.86 o 
  12  -5   1        9.82        4.26     14.47 o 
 -13  -4   1        1.26        6.48     17.89 o 
 -12  -4   1        0.08        1.42     15.83 o 
 -11  -4   1        0.26        2.32      7.01 o 
 -10  -4   1       17.80       10.91      6.78 o 
  -9  -4   1        0.19        4.10      5.23 o 
  -8  -4   1        5.00        4.07      3.25 o 
  -7  -4   1       26.46       23.99      3.51 o 
  -6  -4   1      104.89      105.03      3.68 o 
  -5  -4   1      161.95      179.47      4.37 o 
  -4  -4   1      577.52      587.23      9.10 o 
  -3  -4   1      181.21      177.67      2.75 o 
  -2  -4   1      676.99      729.34      9.61 o 
  -1  -4   1      491.14      486.56      4.41 o 
   0  -4   1      128.31      155.45      2.12 o 
   1  -4   1      677.95      759.87      5.66 o 
   2  -4   1        0.00        1.42      1.48 o 
   3  -4   1      183.26      186.44      6.20 o 
   4  -4   1      213.73      218.26      3.58 o 
   5  -4   1       85.36       81.77      3.24 o 
   6  -4   1      427.78      428.68      5.58 o 
   7  -4   1      879.04      887.45     25.00 o 
   8  -4   1        0.02        1.52      7.73 o 
   9  -4   1       12.18       14.91     10.76 o 
  10  -4   1        0.15        0.00     10.21 o 
  11  -4   1       21.42       18.64     12.42 o 
  12  -4   1        2.29        6.74     15.43 o 
 -13  -3   1       30.72       30.59     23.39 o 
 -12  -3   1        1.20        2.65     16.41 o 
 -11  -3   1        1.16        5.86      7.51 o 
 -10  -3   1       11.80       12.95      7.40 o 
  -9  -3   1       57.93       54.51      6.85 o 
  -8  -3   1       21.71       21.35      3.78 o 
  -7  -3   1        7.51        5.35      2.82 o 
  -6  -3   1        9.06       10.08      2.63 o 
  -5  -3   1       26.56       29.04      2.73 o 
  -4  -3   1      347.65      385.92      6.46 o 
  -3  -3   1      108.16       97.49      4.26 o 
  -2  -3   1      640.96      656.61      4.46 o 
  -1  -3   1     2018.20     1982.06     17.04 o 
   0  -3   1      700.09      680.42      5.19 o 
   1  -3   1      105.66      107.02      2.40 o 
   2  -3   1       99.88      119.86      3.93 o 
   3  -3   1      113.26      100.75      2.30 o 
   4  -3   1      522.17      524.62      4.69 o 
   5  -3   1        9.09       10.57      2.22 o 
   6  -3   1      244.09      235.62      3.95 o 
   7  -3   1      145.85      137.84      4.95 o 
   8  -3   1     1111.70     1207.38     24.09 o 
   9  -3   1       47.87       55.44     12.12 o 
  10  -3   1        8.16        5.92      9.92 o 
  11  -3   1        2.41        1.22     14.02 o 
  12  -3   1        0.01        4.27     14.10 o 
 -13  -2   1       39.74       41.33     20.75 o 
 -12  -2   1       54.76       46.23     14.62 o 
 -11  -2   1       31.68       28.54      9.04 o 
 -10  -2   1        8.97        9.93      6.93 o 
  -9  -2   1       11.04       10.17      5.89 o 
  -8  -2   1        3.45        4.64      3.53 o 
  -7  -2   1        0.22        1.84      2.07 o 
  -6  -2   1       48.54       54.59      2.65 o 
  -5  -2   1        6.74        7.08      1.68 o 
  -4  -2   1     1197.80     1266.77     15.66 o 
  -3  -2   1       85.67       84.31      2.05 o 
  -2  -2   1     3659.47     3726.31     53.11 o 
  -1  -2   1     1202.51     1201.07      9.80 o 
   1  -2   1      118.75      109.92      2.09 o 
   2  -2   1     2409.77     2403.68     36.35 o 
   3  -2   1       93.91       97.17      1.87 o 
   4  -2   1      325.41      326.82      7.34 o 
   5  -2   1      280.88      282.24      3.63 o 
   6  -2   1       55.33       52.79      2.96 o 
   7  -2   1      708.20      736.33      7.06 o 
   8  -2   1        0.16        2.03      4.33 o 
   9  -2   1      206.70      198.67     12.75 o 
  10  -2   1      138.21      141.32     14.37 o 
  11  -2   1        1.27        4.39     11.49 o 
  12  -2   1       32.95       32.58     16.97 o 
 -13  -1   1        0.34        1.78     15.27 o 
 -12  -1   1       99.63      106.97     16.39 o 
 -11  -1   1      155.81      169.69     16.27 o 
 -10  -1   1       42.46       44.09      8.93 o 
  -9  -1   1       15.29       18.11      5.22 o 
  -8  -1   1       51.31       52.11      4.69 o 
  -7  -1   1      331.86      337.85      5.61 o 
  -6  -1   1      676.82      693.27      7.50 o 
  -5  -1   1        6.31        7.77      1.59 o 
  -4  -1   1      321.84      372.57      5.25 o 
  -3  -1   1      157.85      176.42      4.11 o 
  -2  -1   1       31.81       34.30      1.23 o 
   2  -1   1     1596.98     1571.13      6.33 o 
   3  -1   1      734.23      724.82     11.09 o 
   4  -1   1       55.22       59.30      2.53 o 
   5  -1   1      126.07      122.65      3.18 o 
   6  -1   1       37.32       34.66      3.22 o 
   7  -1   1       57.14       55.97      4.30 o 
   8  -1   1       19.86       17.86      4.60 o 
   9  -1   1        2.26        2.48      7.72 o 
  10  -1   1      148.17      144.04     16.28 o 
  11  -1   1        5.98       10.90     12.57 o 
  12  -1   1        0.04        0.00     13.13 o 
  13  -1   1        3.98        0.00     15.27 o 
 -13   0   1        0.39        0.84     15.08 o 
 -12   0   1        4.86        9.75     14.66 o 
 -11   0   1        0.00        2.35     14.04 o 
 -10   0   1        2.65        2.63      4.84 o 
  -9   0   1       23.71       26.65      5.94 o 
  -8   0   1       71.46       68.86      5.48 o 
  -7   0   1        4.64        4.65      3.77 o 
  -6   0   1       19.42       24.38      3.24 o 
  -5   0   1       16.44       27.31      3.01 o 
  -4   0   1      301.84      288.12      4.82 o 
  -3   0   1       38.00       32.85      2.36 o 
  -2   0   1      780.55      761.23     15.52 o 
   2   0   1      886.35      881.63     16.77 o 
   3   0   1      601.54      559.72      6.98 o 
   4   0   1       37.09       37.07      2.13 o 
   5   0   1       62.17       51.03      2.85 o 
   6   0   1        7.87        7.60      2.46 o 
   7   0   1        3.66        4.39      3.23 o 
   8   0   1       26.05       28.88      5.35 o 
   9   0   1       40.64       33.83      5.86 o 
  10   0   1       44.49       52.38     13.45 o 
  11   0   1       96.49       95.35     14.57 o 
  12   0   1       53.73       46.91     16.52 o 
  13   0   1        4.19        0.00     14.81 o 
 -13   1   1        0.84        0.32     14.29 o 
 -12   1   1        0.01        0.00     13.34 o 
 -11   1   1       42.85       47.41     14.10 o 
 -10   1   1       37.36       25.45      6.64 o 
  -9   1   1      110.55      105.07      6.79 o 
  -8   1   1      493.80      513.35     12.76 o 
  -7   1   1      209.12      209.09      5.46 o 
  -6   1   1        3.68        5.33      1.72 o 
  -5   1   1        3.76        4.45      2.37 o 
  -4   1   1       30.98       27.01      2.41 o 
  -3   1   1      226.40      219.89      3.98 o 
  -2   1   1     3200.31     3203.20     20.26 o 
   2   1   1    28690.07    28286.16    288.09 o 
   3   1   1       42.77       45.06      1.29 o 
   4   1   1        8.01        5.12      1.50 o 
   5   1   1        0.95        1.49      1.71 o 
   6   1   1       34.27       33.20      2.44 o 
   7   1   1      103.55       94.12      4.15 o 
   8   1   1      130.68      126.62      5.35 o 
   9   1   1        9.66       11.31      4.39 o 
  10   1   1        0.52        0.25     11.28 o 
  11   1   1        3.05        2.15     11.19 o 
  12   1   1        4.31        9.38     12.90 o 
  13   1   1        1.89        7.36     16.93 o 
 -12   2   1        5.34        5.27     15.00 o 
 -11   2   1        0.24        0.00     11.38 o 
 -10   2   1       69.71       82.80     14.95 o 
  -9   2   1        1.80        2.22      5.24 o 
  -8   2   1       37.85       33.00      4.85 o 
  -7   2   1       67.91       58.55      4.83 o 
  -6   2   1       18.27       19.51      2.34 o 
  -5   2   1       20.58       14.77      1.93 o 
  -4   2   1       73.91       81.91      2.27 o 
  -3   2   1      169.39      184.50      3.14 o 
  -2   2   1     2955.23     3021.62     56.54 o 
  -1   2   1     6467.33     6492.16    108.08 o 
   2   2   1     1576.39     1642.73      7.57 o 
   3   2   1      914.99      955.74      5.97 o 
   4   2   1      135.10      141.21      2.73 o 
   5   2   1      181.44      171.91      2.40 o 
   6   2   1        0.31        0.67      1.74 o 
   7   2   1      318.84      313.18      5.10 o 
   8   2   1       39.52       33.93      5.46 o 
   9   2   1       68.91       64.43      6.94 o 
  10   2   1        7.49        5.81      8.99 o 
  11   2   1        2.00        5.49     10.83 o 
  12   2   1       60.11       52.49     13.55 o 
  13   2   1       63.63       72.20     22.39 o 
 -12   3   1       15.35       12.57     20.40 o 
 -11   3   1        8.28        8.09     14.02 o 
 -10   3   1       15.59       10.89      9.74 o 
  -9   3   1        1.65        5.28      5.71 o 
  -8   3   1      187.44      194.96      7.67 o 
  -7   3   1      398.83      397.56      7.69 o 
  -6   3   1      356.01      358.46      6.27 o 
  -5   3   1      105.97      106.72      2.73 o 
  -4   3   1     1757.13     1808.02     36.53 o 
  -3   3   1      630.10      586.21      9.24 o 
  -2   3   1        4.60       11.35      1.72 o 
  -1   3   1     3044.08     3035.32     61.55 o 
   0   3   1      579.37      610.59      7.38 o 
   1   3   1      279.31      276.84      4.41 o 
   2   3   1     1162.78     1236.47      6.23 o 
   3   3   1      592.23      583.97     11.46 o 
   4   3   1     1578.60     1671.61     17.56 o 
   5   3   1     1183.36     1250.85      8.42 o 
   6   3   1       76.93       74.29      3.58 o 
   7   3   1      143.10      144.15      4.32 o 
   8   3   1       89.58       85.71      7.20 o 
   9   3   1       13.28       11.96      3.96 o 
  10   3   1        0.34        0.00      5.21 o 
  11   3   1        2.31        0.00     10.63 o 
  12   3   1        2.67        4.68     16.27 o 
  13   3   1        0.29       13.51     15.67 o 
 -12   4   1       33.17       24.63     19.99 o 
 -11   4   1        1.23        0.05     14.99 o 
 -10   4   1       16.89       14.92      9.83 o 
  -9   4   1       28.61       25.43      6.51 o 
  -8   4   1        7.66        5.89      5.31 o 
  -7   4   1       23.93       27.56      5.98 o 
  -6   4   1      172.09      173.03      5.50 o 
  -5   4   1       22.70       21.96      2.76 o 
  -4   4   1       76.67       81.77      3.04 o 
  -3   4   1     1552.23     1634.24     12.44 o 
  -2   4   1        0.55        2.55      1.55 o 
  -1   4   1      470.95      444.83      4.41 o 
   0   4   1      236.63      235.15      2.58 o 
   1   4   1       69.56       77.49      2.65 o 
   2   4   1      124.68      126.16      5.20 o 
   3   4   1      573.66      624.64      7.90 o 
   4   4   1        0.31        2.23      1.85 o 
   5   4   1      557.31      565.88      6.10 o 
   6   4   1        0.39        1.46      2.45 o 
   7   4   1        8.04        5.43      2.87 o 
   8   4   1        0.82        1.77      3.65 o 
   9   4   1        9.97       10.85      4.28 o 
  10   4   1        0.63        2.88      6.25 o 
  11   4   1       23.57       20.09     11.98 o 
  12   4   1        3.67        6.11     14.32 o 
  13   4   1       15.37       22.14     18.27 o 
 -12   5   1        3.50        0.00     15.69 o 
 -11   5   1       28.58       25.45     18.89 o 
 -10   5   1        0.21        3.82     10.49 o 
  -9   5   1        3.06        5.54      8.94 o 
  -8   5   1      157.81      153.23      8.91 o 
  -7   5   1      145.69      134.22      6.57 o 
  -6   5   1       27.45       28.71      5.09 o 
  -5   5   1     4377.72     4424.36     45.75 o 
  -4   5   1      175.06      168.93      3.44 o 
  -3   5   1      124.50      123.19      5.13 o 
  -2   5   1        2.99        1.24      1.74 o 
  -1   5   1      171.20      185.23      2.81 o 
   0   5   1      131.31      114.77      2.12 o 
   1   5   1      875.38      977.64      8.81 o 
   2   5   1       27.36       28.99      2.02 o 
   3   5   1      142.32      147.69      2.80 o 
   4   5   1       55.36       64.79      3.36 o 
   5   5   1      221.34      212.03      4.16 o 
   6   5   1      657.66      674.23      7.98 o 
   7   5   1      265.51      256.01      5.33 o 
   8   5   1       31.95       24.62      3.88 o 
   9   5   1        5.12        4.10      4.50 o 
  10   5   1       18.73       17.70      7.24 o 
  11   5   1        0.07        6.38     14.02 o 
  12   5   1        5.69       11.03     14.29 o 
  13   5   1        8.46        5.98     15.68 o 
 -11   6   1        0.37        3.28     12.75 o 
 -10   6   1       15.34       19.08     12.39 o 
  -9   6   1       19.74       23.67     13.23 o 
  -8   6   1      127.22      123.09      8.58 o 
  -7   6   1      281.15      274.52      9.15 o 
  -6   6   1      413.88      374.49      7.81 o 
  -5   6   1      745.83      743.39     13.69 o 
  -4   6   1      239.79      244.50      4.65 o 
  -3   6   1      378.70      372.44      9.09 o 
  -2   6   1      288.34      273.89      4.68 o 
  -1   6   1      335.37      345.44      3.97 o 
   0   6   1      808.68      847.51     14.43 o 
   1   6   1     1710.63     1870.60     24.66 o 
   2   6   1       46.04       41.43      3.07 o 
   3   6   1      407.97      440.74      4.57 o 
   4   6   1       47.28       44.35      2.64 o 
   5   6   1       14.93       14.32      3.43 o 
   6   6   1       71.80       70.08      4.54 o 
   7   6   1        1.92        4.44      3.82 o 
   8   6   1        0.09        2.71      3.55 o 
   9   6   1       11.89        8.05      4.73 o 
  10   6   1        0.10        2.99     10.88 o 
  11   6   1        0.77        5.41     13.26 o 
  12   6   1        3.34        4.09     13.76 o 
 -11   7   1        5.82        3.80     14.22 o 
 -10   7   1       56.07       65.64     14.93 o 
  -9   7   1       53.77       44.69      9.91 o 
  -8   7   1       51.51       45.53      9.69 o 
  -7   7   1      272.90      265.68      9.37 o 
  -6   7   1        1.27        1.15      4.69 o 
  -5   7   1       10.28        7.64      3.18 o 
  -4   7   1       17.14       14.85      3.59 o 
  -3   7   1      267.81      250.66      4.46 o 
  -2   7   1      241.21      237.58      4.51 o 
  -1   7   1       58.54       57.88      3.05 o 
   0   7   1      298.06      310.67      6.86 o 
   1   7   1       19.05       20.65      3.31 o 
   2   7   1       16.81       17.79      3.58 o 
   3   7   1        3.77        6.70      2.87 o 
   4   7   1        9.78        9.96      2.76 o 
   5   7   1       20.30       17.01      1.88 o 
   6   7   1        5.22        6.38      3.27 o 
   7   7   1       86.54       77.87      5.43 o 
   8   7   1      613.48      625.77      9.12 o 
   9   7   1       59.58       47.49      5.94 o 
  10   7   1       33.26       30.24      7.25 o 
  11   7   1       10.98        8.51      9.07 o 
  12   7   1        9.60        5.66     14.87 o 
 -10   8   1        3.33        0.00     11.96 o 
  -9   8   1       45.53       35.20     14.37 o 
  -8   8   1        0.75        2.92     11.38 o 
  -7   8   1       65.49       60.98      8.07 o 
  -6   8   1        0.10        0.26      4.94 o 
  -5   8   1        6.35        5.41      3.68 o 
  -4   8   1       85.04       73.44      4.83 o 
  -3   8   1       17.28       13.78      3.23 o 
  -2   8   1       20.02       16.27      3.11 o 
  -1   8   1     1085.93     1058.13     14.65 o 
   0   8   1       24.38       23.27      2.71 o 
   1   8   1        2.73        3.05      2.19 o 
   2   8   1        3.09        3.90      3.27 o 
   3   8   1       46.26       44.93      4.79 o 
   4   8   1       58.48       56.23      5.52 o 
   5   8   1       49.11       53.02      4.69 o 
   6   8   1        0.01        0.16      3.46 o 
   7   8   1      116.57      115.26      6.63 o 
   8   8   1        1.40        1.52      4.66 o 
   9   8   1        0.16        3.33      5.69 o 
  10   8   1      122.01      105.13      7.77 o 
  11   8   1        9.65        5.49      9.45 o 
  12   8   1       15.37        6.70     15.13 o 
  -8   9   1        2.40        7.18     12.30 o 
  -7   9   1        0.86        2.05      6.44 o 
  -6   9   1        9.47       14.49      5.47 o 
  -5   9   1       46.89       43.06      4.54 o 
  -4   9   1        3.28        3.23      3.67 o 
  -3   9   1       22.16       20.19      3.58 o 
  -2   9   1        5.80        5.70      3.25 o 
  -1   9   1      128.85      114.57      4.36 o 
   0   9   1        1.51        0.91      2.85 o 
   1   9   1        9.03       11.37      3.65 o 
   2   9   1       12.89       11.31      4.14 o 
   3   9   1        0.05        1.67      4.20 o 
   4   9   1        1.88        2.84      4.43 o 
   5   9   1        0.03        4.32      4.87 o 
   6   9   1       91.59       90.23      6.48 o 
   7   9   1        0.05        2.62      4.53 o 
   8   9   1       53.53       44.92      7.52 o 
   9   9   1        1.36        1.84      6.50 o 
  10   9   1      175.52      158.96      9.62 o 
  11   9   1      169.12      147.90     13.97 o 
  12   9   1       37.03       23.23     19.95 o 
  -9  10   1        6.64        6.25     14.51 o 
  -8  10   1        0.06        4.20     15.26 o 
  -7  10   1        0.66        6.12      8.84 o 
  -6  10   1       60.26       63.40      9.22 o 
  -5  10   1      190.03      192.99      9.89 o 
  -4  10   1       66.77       74.63      7.99 o 
  -3  10   1      148.82      156.47      7.84 o 
  -2  10   1       11.34        9.24      4.82 o 
  -1  10   1      104.31      102.20      6.02 o 
   0  10   1      126.11      110.16     12.37 o 
   1  10   1      221.51      226.60     11.38 o 
   2  10   1       87.11      111.15      8.17 o 
   3  10   1        8.03        5.78      6.03 o 
   4  10   1        6.14        7.95      5.59 o 
   5  10   1       16.30       15.14      6.67 o 
   6  10   1       17.87       19.09      7.27 o 
   7  10   1        5.77        3.56      5.11 o 
   8  10   1       11.03       12.16      6.03 o 
   9  10   1        0.88        4.15      6.84 o 
  10  10   1       39.80       30.71      8.98 o 
  11  10   1        2.81        0.00     12.52 o 
  -8  11   1       24.68       34.34     16.82 o 
  -7  11   1        4.68        9.96     14.49 o 
  -6  11   1       86.17       90.48      9.33 o 
  -5  11   1        2.98        4.74      6.76 o 
  -4  11   1        0.03        3.00      7.00 o 
  -3  11   1       10.01       10.79      6.42 o 
  -2  11   1       12.23        6.50      5.28 o 
  -1  11   1       13.81       12.97      5.57 o 
   0  11   1       10.75        9.05      7.56 o 
   1  11   1       53.41       50.13     10.86 o 
   2  11   1      105.41      103.40     11.17 o 
   3  11   1        5.89        0.92      6.22 o 
   4  11   1        1.41        3.35      5.84 o 
   5  11   1       16.36       19.53      7.53 o 
   6  11   1        3.08        5.19      7.14 o 
   7  11   1       16.93       18.84      8.91 o 
   8  11   1        1.95        4.02      8.57 o 
   9  11   1        7.37       11.35     10.95 o 
  10  11   1        1.71        9.05     10.23 o 
  -7  12   1        2.05        4.47     13.64 o 
  -6  12   1       11.54       14.06      9.34 o 
  -5  12   1        3.90        3.70      8.86 o 
  -4  12   1       52.85       47.00     11.22 o 
  -3  12   1        0.03        2.71     10.48 o 
  -2  12   1       17.14       36.56     13.39 o 
  -1  12   1       13.95        9.53      9.70 o 
   0  12   1       31.70       20.77      9.55 o 
   1  12   1        3.42        6.46      8.70 o 
   2  12   1       28.15       39.25     11.73 o 
   3  12   1      372.48      387.66     11.51 o 
   4  12   1        4.76        6.10      7.02 o 
   5  12   1       11.61       13.17      7.53 o 
   6  12   1        1.44        2.25      7.65 o 
   7  12   1       12.52       11.54      9.05 o 
   8  12   1       13.44       21.89     10.48 o 
   9  12   1       82.58       83.93     11.76 o 
  10  12   1        9.10       15.49     11.17 o 
  -5  13   1       11.73        7.81     12.17 o 
  -4  13   1        1.97        0.57     10.43 o 
  -3  13   1       11.93       16.29     14.72 o 
  -2  13   1        6.54        5.81     10.57 o 
  -1  13   1       30.99       30.86     14.03 o 
   0  13   1       25.07       25.83     11.17 o 
   1  13   1       29.60       17.83      9.98 o 
   2  13   1       53.07       37.86     11.12 o 
   3  13   1        8.53       12.22     10.74 o 
   4  13   1        6.99        9.77      8.65 o 
   5  13   1       48.71       36.17     10.16 o 
   6  13   1      103.48      106.43     14.07 o 
   7  13   1        3.46        5.54      8.54 o 
   8  13   1      146.55      144.76     15.62 o 
   9  13   1       37.62       47.14     14.24 o 
  -5  14   1        1.19        2.78     12.30 o 
  -4  14   1        8.07        7.98     13.15 o 
  -3  14   1        0.02        5.11     11.93 o 
  -2  14   1        0.06        6.48     14.75 o 
  -1  14   1        1.58        0.00     13.27 o 
   0  14   1       43.47       50.31     13.74 o 
   1  14   1        0.01        0.00     11.51 o 
   2  14   1        0.04        6.26     11.55 o 
   3  14   1        9.71       13.22     11.85 o 
   4  14   1        4.49        2.79     12.54 o 
   5  14   1       31.18       22.96     12.92 o 
   6  14   1       89.66      102.07     14.43 o 
   7  14   1      129.69      133.15     15.21 o 
   8  14   1        5.59        2.35     11.23 o 
  -3  15   1       38.70       38.57     18.48 o 
  -2  15   1        1.05        7.04     12.77 o 
  -1  15   1       48.17       41.27     18.74 o 
   0  15   1        0.87        5.90     17.15 o 
   1  15   1        1.94        0.63     14.03 o 
   2  15   1        5.94       10.06     15.02 o 
   3  15   1        0.10        4.88     15.23 o 
   4  15   1        7.15        9.11     19.36 o 
   5  15   1       24.28       18.22     18.69 o 
   6  15   1        8.23        7.09     19.93 o 
   0  16   1       10.03       20.23     18.08 o 
   1  16   1       11.28        9.13     15.58 o 
   2  16   1       62.24       55.90     18.06 o 
   3  16   1        0.57        2.02     15.44 o 
  -3 -16   2        4.21        0.00     14.99 o 
  -2 -16   2       54.49       63.97     21.01 o 
  -1 -16   2       25.57       37.99     19.40 o 
   0 -16   2        1.46       10.80     16.30 o 
  -6 -15   2       23.93       27.74     13.94 o 
  -5 -15   2       16.64       17.11     11.78 o 
  -4 -15   2       26.56       31.88     13.33 o 
  -3 -15   2        1.54        0.39     14.28 o 
  -2 -15   2        5.40        5.16     18.33 o 
  -1 -15   2       42.15       39.72     19.57 o 
   0 -15   2       75.61       97.61     24.02 o 
   1 -15   2       82.53      116.63     20.76 o 
   2 -15   2        3.58        4.89     14.91 o 
   3 -15   2       48.19       58.78     22.02 o 
  -8 -14   2        6.89       11.71     12.39 o 
  -7 -14   2       15.78       19.24     12.91 o 
  -6 -14   2       13.51       14.39     10.93 o 
  -5 -14   2        0.43        1.82      9.43 o 
  -4 -14   2       67.98       70.63     11.09 o 
  -3 -14   2       30.36       32.53     10.06 o 
  -2 -14   2        8.94        8.56     13.31 o 
  -1 -14   2        2.63        8.43     13.86 o 
   0 -14   2       37.43       55.61     16.80 o 
   1 -14   2       13.96       16.43     17.35 o 
   2 -14   2      277.02      355.13     23.53 o 
   3 -14   2        0.24        4.03     12.17 o 
   4 -14   2       40.97       56.52     17.96 o 
  -9 -13   2        4.95        0.00     10.02 o 
  -8 -13   2        7.66        8.26     10.84 o 
  -7 -13   2        0.56        3.70      8.92 o 
  -6 -13   2      102.68      119.81     12.77 o 
  -5 -13   2        1.13        5.10      8.97 o 
  -4 -13   2      160.97      169.11     11.60 o 
  -3 -13   2        1.72        5.91      8.02 o 
  -2 -13   2       12.42       11.35      8.49 o 
  -1 -13   2       11.04       16.03     12.12 o 
   0 -13   2       44.87       65.05     15.69 o 
   1 -13   2       13.68       15.04     12.79 o 
   2 -13   2       73.91       74.74     13.10 o 
   3 -13   2        8.44        8.69     12.66 o 
   4 -13   2        3.78        6.68     10.67 o 
 -10 -12   2        1.14        2.97     18.81 o 
  -9 -12   2        2.94        5.08      9.82 o 
  -8 -12   2      318.87      383.19     16.34 o 
  -7 -12   2        0.05        5.67      8.28 o 
  -6 -12   2       55.24       73.00     11.03 o 
  -5 -12   2       20.09       23.58      8.89 o 
  -4 -12   2       28.23       27.56      9.68 o 
  -3 -12   2       25.61       28.40      7.62 o 
  -2 -12   2       18.93       13.12      7.07 o 
  -1 -12   2       32.90       31.23     13.48 o 
   0 -12   2       58.59       56.34     14.19 o 
   1 -12   2        1.72        0.00      8.91 o 
   2 -12   2        2.42        2.27      8.95 o 
   3 -12   2       20.99       17.02     12.03 o 
   4 -12   2       24.70       28.81     14.60 o 
   5 -12   2        1.75        2.07     12.00 o 
 -10 -11   2       71.32      104.12     18.65 o 
  -9 -11   2        5.47        5.43      9.50 o 
  -8 -11   2      176.93      192.31     13.12 o 
  -7 -11   2       30.56       26.17      9.11 o 
  -6 -11   2      237.80      276.47     11.85 o 
  -5 -11   2      129.29      139.69      9.69 o 
  -4 -11   2      179.48      156.95      9.73 o 
  -3 -11   2       34.40       31.85      7.27 o 
  -2 -11   2      175.51      154.86      6.62 o 
  -1 -11   2      137.28      121.12      6.42 o 
   0 -11   2        4.28        3.58      4.57 o 
   1 -11   2       23.42       25.53      5.85 o 
   2 -11   2       47.78       58.60      8.16 o 
   3 -11   2       36.43       26.15      6.42 o 
   4 -11   2       41.21       38.44      7.83 o 
   5 -11   2        1.44        4.87      7.23 o 
   6 -11   2        5.56        8.67     12.86 o 
 -11 -10   2       39.24       43.70     14.25 o 
 -10 -10   2       56.21       77.44     12.11 o 
  -9 -10   2       24.31       29.22      8.25 o 
  -8 -10   2        2.22        2.69      5.90 o 
  -7 -10   2       16.63       29.74      8.56 o 
  -6 -10   2      124.72      117.62      9.99 o 
  -5 -10   2      494.54      490.92     14.97 o 
  -4 -10   2      432.39      421.78     10.01 o 
  -3 -10   2      231.48      239.79     10.20 o 
  -2 -10   2       97.87       95.06      7.76 o 
  -1 -10   2       28.39       31.89      4.69 o 
   0 -10   2       14.42       13.45      5.55 o 
   1 -10   2       90.20       81.09     10.58 o 
   2 -10   2       91.61       78.40     13.16 o 
   3 -10   2        3.30        2.17      5.00 o 
   4 -10   2        1.66        3.62      4.42 o 
   5 -10   2       19.15       20.97      4.78 o 
   6 -10   2        1.05        4.39      9.63 o 
   7 -10   2        4.47        0.62     12.45 o 
   8 -10   2        1.62        8.67     14.85 o 
   9 -10   2        0.84        7.91     15.36 o 
 -11  -9   2       27.62       27.43     10.86 o 
 -10  -9   2      117.22      147.14     14.67 o 
  -9  -9   2       15.37       24.90      7.23 o 
  -8  -9   2       23.69       24.16      5.68 o 
  -7  -9   2       23.90       38.13      6.16 o 
  -6  -9   2       10.46       14.63      5.66 o 
  -5  -9   2      425.77      395.07     10.26 o 
  -4  -9   2      100.35       87.00      6.37 o 
  -3  -9   2        2.66        2.84      4.62 o 
  -2  -9   2        0.00        0.32      4.09 o 
  -1  -9   2       61.03       61.04      4.15 o 
   0  -9   2       57.51       51.92      4.00 o 
   1  -9   2      405.22      341.11      6.90 o 
   2  -9   2      120.07      103.56      4.70 o 
   3  -9   2       70.95       48.48      4.74 o 
   4  -9   2       20.77       18.19      4.53 o 
   5  -9   2       25.41       35.20      5.48 o 
   6  -9   2       14.82       16.28      6.98 o 
   7  -9   2        3.83        6.96     12.02 o 
   8  -9   2        1.50        6.63     11.21 o 
   9  -9   2        3.23        2.61     14.95 o 
  10  -9   2        1.47        3.59     16.52 o 
 -12  -8   2       61.16       65.03     13.86 o 
 -11  -8   2        8.75        7.69     10.33 o 
 -10  -8   2       12.04       15.89     11.12 o 
  -9  -8   2        2.10        7.92      6.22 o 
  -8  -8   2       13.07       12.08      4.75 o 
  -7  -8   2       10.66        9.57      4.74 o 
  -6  -8   2       29.78       21.43      4.58 o 
  -5  -8   2       34.46       33.49      4.25 o 
  -4  -8   2      334.48      327.39     10.92 o 
  -3  -8   2        0.19        0.04      3.76 o 
  -2  -8   2       54.37       50.29      4.46 o 
  -1  -8   2        4.88        5.00      3.12 o 
   0  -8   2       22.22       23.64      2.46 o 
   1  -8   2       46.06       35.23      3.39 o 
   2  -8   2        5.62        1.34      2.47 o 
   3  -8   2       96.67       82.91      6.54 o 
   4  -8   2       10.63        6.89      4.48 o 
   5  -8   2        2.88        4.53      3.76 o 
   6  -8   2       10.05        7.30      5.81 o 
   7  -8   2       12.33       11.23     10.65 o 
   8  -8   2      119.29      141.62     17.62 o 
   9  -8   2        1.81        4.89     12.37 o 
  10  -8   2       24.71       21.80     17.06 o 
 -12  -7   2       98.66       98.27     13.68 o 
 -11  -7   2       15.09       21.74     10.64 o 
 -10  -7   2      136.61      145.03     12.18 o 
  -9  -7   2        3.30        0.00      6.20 o 
  -8  -7   2      111.48      101.88      6.89 o 
  -7  -7   2      129.59      117.50      5.99 o 
  -6  -7   2       59.06       45.55      4.75 o 
  -5  -7   2       86.77       88.24      4.72 o 
  -4  -7   2        0.32        1.31      2.37 o 
  -3  -7   2        7.45        4.79      2.66 o 
  -2  -7   2        7.12        7.76      3.07 o 
  -1  -7   2        4.90        2.62      2.66 o 
   0  -7   2        2.39        3.90      1.54 o 
   1  -7   2        0.00        1.90      1.83 o 
   2  -7   2       13.86       10.53      3.68 o 
   3  -7   2        0.01        2.22      3.07 o 
   4  -7   2       51.84       52.55      8.72 o 
   5  -7   2       10.17       13.46      4.19 o 
   6  -7   2        6.62        7.43      3.93 o 
   7  -7   2        3.81        0.88      8.02 o 
   8  -7   2       47.90       58.35     13.34 o 
   9  -7   2       18.26       12.98     13.30 o 
  10  -7   2       19.91       27.50     15.97 o 
  11  -7   2       17.82       21.24     19.36 o 
 -12  -6   2        1.98        0.00      8.88 o 
 -11  -6   2      182.85      159.18     17.15 o 
 -10  -6   2       27.23       14.35      8.44 o 
  -9  -6   2      216.60      225.62      9.69 o 
  -8  -6   2       17.68       12.34      4.37 o 
  -7  -6   2        0.08        2.21      3.62 o 
  -6  -6   2      106.01      107.68      4.77 o 
  -5  -6   2        3.54        4.38      3.08 o 
  -4  -6   2       86.46       85.05      3.37 o 
  -3  -6   2       53.97       50.39      2.80 o 
  -2  -6   2      397.45      402.85      5.11 o 
  -1  -6   2       44.73       52.74      3.26 o 
   0  -6   2       55.52       47.05      2.01 o 
   1  -6   2        4.04        3.17      1.50 o 
   2  -6   2        0.49        3.15      2.27 o 
   3  -6   2       14.60       13.69      3.39 o 
   4  -6   2      104.74      104.78      5.20 o 
   5  -6   2      179.63      167.31      4.64 o 
   6  -6   2        0.63        0.17      0.81 o 
   7  -6   2        8.47        9.20      4.93 o 
   8  -6   2       75.90       87.21     13.61 o 
   9  -6   2       29.57       43.40     15.13 o 
  10  -6   2       20.96       20.83     14.83 o 
  11  -6   2        0.24        0.00     13.54 o 
 -13  -5   2       36.69       41.73     21.00 o 
 -12  -5   2        3.32        6.72     10.01 o 
 -11  -5   2      240.13      247.50     13.18 o 
 -10  -5   2        0.72        3.42      7.32 o 
  -9  -5   2       15.34       14.63      6.09 o 
  -8  -5   2       22.75       20.21      4.73 o 
  -7  -5   2      269.28      270.38      5.30 o 
  -6  -5   2       47.93       44.53      3.43 o 
  -5  -5   2      225.68      238.27      3.03 o 
  -4  -5   2      661.36      690.52     10.53 o 
  -3  -5   2      236.47      223.47      3.67 o 
  -2  -5   2       11.03       23.47      2.38 o 
  -1  -5   2       83.34       81.91      2.65 o 
   0  -5   2      149.54      154.45      2.85 o 
   1  -5   2      161.27      154.69      2.81 o 
   2  -5   2       26.16       19.67      2.93 o 
   3  -5   2        0.18        0.70      2.19 o 
   4  -5   2       33.78       37.29      2.98 o 
   5  -5   2       18.29       17.42      3.06 o 
   6  -5   2        3.51        3.46      2.94 o 
   7  -5   2        4.12        8.35      5.58 o 
   8  -5   2        4.63        2.43     10.22 o 
   9  -5   2       32.35       31.87     10.95 o 
  10  -5   2       14.85       12.06     14.24 o 
  11  -5   2        1.17        2.11     14.32 o 
  12  -5   2        0.95        2.90     17.72 o 
 -13  -4   2        2.71        0.00     15.06 o 
 -12  -4   2        0.03        2.66      8.58 o 
 -11  -4   2        3.27        5.65      7.87 o 
 -10  -4   2       16.28       10.48      6.95 o 
  -9  -4   2        2.06        2.03      5.50 o 
  -8  -4   2       71.20       75.72      7.81 o 
  -7  -4   2       10.83        8.57      3.37 o 
  -6  -4   2       12.00       11.53      2.91 o 
  -5  -4   2       76.83       74.55      2.56 o 
  -4  -4   2      581.46      625.32      6.62 o 
  -3  -4   2      533.75      534.17      4.57 o 
  -2  -4   2      108.84      104.74      2.22 o 
  -1  -4   2      993.35      985.13      6.34 o 
   0  -4   2      495.75      547.61      7.22 o 
   1  -4   2      766.25      817.70      5.19 o 
   2  -4   2     1123.13     1250.67     19.76 o 
   3  -4   2       90.42       87.06      3.38 o 
   4  -4   2      229.68      241.11      3.60 o 
   5  -4   2       86.27       76.36      3.10 o 
   6  -4   2       18.55       18.25      3.07 o 
   7  -4   2       78.84       76.15      5.60 o 
   8  -4   2        6.93        8.20      9.48 o 
   9  -4   2        0.10        7.61      9.11 o 
  10  -4   2       11.26       13.89     14.28 o 
  11  -4   2       11.89        0.49     18.54 o 
  12  -4   2        5.55       13.34     21.22 o 
 -13  -3   2        0.49        3.13     16.25 o 
 -12  -3   2       31.45       30.04     17.66 o 
 -11  -3   2       35.43       35.15      9.35 o 
 -10  -3   2      103.14      104.67      9.26 o 
  -9  -3   2       54.45       52.32      7.33 o 
  -8  -3   2        5.81        4.59      4.35 o 
  -7  -3   2       10.97        9.87      2.47 o 
  -6  -3   2        3.59        2.48      1.70 o 
  -5  -3   2       18.06       14.16      2.39 o 
  -4  -3   2      251.62      237.53      3.72 o 
  -3  -3   2      222.72      242.20      3.75 o 
  -2  -3   2      293.40      292.25      2.86 o 
  -1  -3   2        0.26        2.12      1.22 o 
   0  -3   2      617.15      582.99      7.78 o 
   1  -3   2      217.62      232.86      2.63 o 
   2  -3   2       67.67       77.03      2.53 o 
   3  -3   2      509.01      583.35      5.90 o 
   4  -3   2       58.52       52.37      2.45 o 
   5  -3   2        7.36        6.53      2.10 o 
   6  -3   2       22.01       23.81      2.80 o 
   7  -3   2       28.28       25.86      3.66 o 
   8  -3   2       17.30       28.78     10.62 o 
   9  -3   2      332.53      330.81     13.74 o 
  10  -3   2       29.83       32.92     14.63 o 
  11  -3   2        9.10        5.09     12.41 o 
  12  -3   2       11.98        8.08     18.07 o 
 -13  -2   2        2.79        0.00     15.89 o 
 -12  -2   2        3.90        4.12     16.61 o 
 -11  -2   2        3.48        0.00      7.79 o 
 -10  -2   2        7.46        5.33      6.52 o 
  -9  -2   2        1.64        0.00      5.59 o 
  -8  -2   2       10.35       14.38      4.14 o 
  -7  -2   2       20.03       19.54      2.76 o 
  -6  -2   2       14.67       12.93      2.63 o 
  -5  -2   2        1.09        2.18      1.71 o 
  -4  -2   2       50.66       49.81      2.01 o 
  -3  -2   2       38.37       41.46      1.82 o 
  -2  -2   2      126.98      123.30      2.09 o 
  -1  -2   2       13.07       12.49      1.23 o 
   0  -2   2     1335.15     1331.31     30.92 o 
   1  -2   2     1339.53     1288.64     10.16 o 
   2  -2   2        7.11        7.58      1.62 o 
   3  -2   2      228.25      262.67      3.09 o 
   4  -2   2       53.43       51.21      2.71 o 
   5  -2   2        8.74        7.68      2.25 o 
   6  -2   2       38.79       43.69      3.42 o 
   7  -2   2        0.03        1.71      2.53 o 
   8  -2   2      368.20      369.31     13.19 o 
   9  -2   2      258.08      243.76     14.81 o 
  10  -2   2      170.72      180.12     18.11 o 
  11  -2   2        0.11        2.54     12.03 o 
  12  -2   2        2.08        0.67     13.30 o 
 -13  -1   2       34.28       31.81     21.59 o 
 -12  -1   2       22.51       21.23     15.45 o 
 -11  -1   2       41.47       39.91      8.67 o 
 -10  -1   2       33.17       38.72      8.06 o 
  -9  -1   2        0.12        1.07      4.92 o 
  -8  -1   2       19.65       21.30      4.15 o 
  -7  -1   2      188.24      181.97      5.08 o 
  -6  -1   2        9.10       13.25      2.29 o 
  -5  -1   2       59.95       48.85      2.30 o 
  -4  -1   2        7.82        3.46      1.36 o 
  -3  -1   2      320.59      310.38      7.28 o 
  -2  -1   2      896.71      895.21     12.91 o 
   2  -1   2      263.88      258.87      3.66 o 
   3  -1   2       79.81       81.89      1.75 o 
   4  -1   2      154.05      163.19      5.03 o 
   5  -1   2      161.21      166.39      3.79 o 
   6  -1   2        5.03        5.63      2.75 o 
   7  -1   2       89.53       90.84      4.77 o 
   8  -1   2        2.74        2.52      6.67 o 
   9  -1   2      356.33      374.98     16.10 o 
  10  -1   2       27.23       23.93     13.80 o 
  11  -1   2        3.64        5.26     12.23 o 
  12  -1   2       63.59       77.60     21.22 o 
  13  -1   2        3.27        0.00     15.46 o 
 -13   0   2        7.26       16.34     22.64 o 
 -12   0   2        0.66        5.14     13.14 o 
 -11   0   2       37.81       34.28      9.87 o 
 -10   0   2       43.52       43.72      7.94 o 
  -9   0   2       27.60       22.22      7.36 o 
  -8   0   2        9.01        7.62      3.86 o 
  -7   0   2       21.12       16.62      3.38 o 
  -6   0   2       16.86       13.36      3.02 o 
  -5   0   2     1174.32     1260.21     10.82 o 
  -4   0   2      545.33      591.66      9.43 o 
  -3   0   2      999.77      980.11      9.34 o 
  -2   0   2       69.06       69.79      2.34 o 
   2   0   2      446.75      456.54      4.24 o 
   3   0   2      139.67      136.68      2.25 o 
   4   0   2        1.99        1.88      1.37 o 
   5   0   2       26.88       27.42      2.26 o 
   6   0   2        0.36        2.13      2.06 o 
   7   0   2       17.99       17.53      3.68 o 
   8   0   2        6.01        6.55      3.70 o 
   9   0   2        5.88        8.18      8.00 o 
  10   0   2        7.39       11.45      9.32 o 
  11   0   2        2.23        0.00     11.02 o 
  12   0   2      178.12      176.31     21.57 o 
  13   0   2       16.08       12.22     16.16 o 
 -13   1   2        3.03        4.20     15.31 o 
 -12   1   2        0.11        0.00     13.32 o 
 -11   1   2        1.36        1.12     11.90 o 
 -10   1   2        0.27        0.00      6.38 o 
  -9   1   2        1.08        2.44      5.40 o 
  -8   1   2        7.63       10.46      4.27 o 
  -7   1   2       18.21       17.02      4.42 o 
  -6   1   2        0.08        3.24      3.02 o 
  -5   1   2     1058.18     1127.65     48.84 o 
  -4   1   2      702.69      780.39     11.38 o 
  -3   1   2      307.39      304.94      4.51 o 
  -2   1   2      539.77      488.24      4.73 o 
   2   1   2     9324.30     9429.98    109.27 o 
   3   1   2     1889.45     1916.39     13.95 o 
   4   1   2       26.10       22.44      1.61 o 
   5   1   2      488.85      483.93      5.23 o 
   6   1   2      258.16      271.01      4.41 o 
   7   1   2       64.71       63.56      4.67 o 
   8   1   2      136.29      143.72      5.19 o 
   9   1   2        8.44        5.69      7.46 o 
  10   1   2       46.87       45.74     12.47 o 
  11   1   2       40.13       31.61     11.09 o 
  12   1   2        0.85        0.00     12.59 o 
  13   1   2        9.50        4.72     14.85 o 
 -12   2   2        0.02        0.00     16.27 o 
 -11   2   2        0.01        0.00     11.19 o 
 -10   2   2       21.63       18.58      7.00 o 
  -9   2   2       45.48       45.35      7.40 o 
  -8   2   2       52.75       56.68      7.20 o 
  -7   2   2       10.17        9.17      3.74 o 
  -6   2   2      143.55      129.54      4.88 o 
  -5   2   2      280.04      277.61      5.14 o 
  -4   2   2       10.33        8.66      2.49 o 
  -3   2   2      773.38      805.31      7.17 o 
  -2   2   2       62.80       67.28      2.38 o 
  -1   2   2      714.62      712.73     14.26 o 
   0   2   2      328.27      321.01     12.19 o 
   1   2   2     1292.47     1405.30      7.34 o 
   2   2   2     7010.10     7347.23     54.44 o 
   3   2   2      282.06      282.98      2.70 o 
   4   2   2      587.49      625.43      6.53 o 
   5   2   2       17.01       18.23      1.89 o 
   6   2   2        0.07        1.27      1.80 o 
   7   2   2       23.77       21.88      2.58 o 
   8   2   2      107.00      113.45      5.88 o 
   9   2   2       53.13       45.96      6.65 o 
  10   2   2       81.30       72.76     13.99 o 
  11   2   2        7.60        3.07     10.88 o 
  12   2   2        7.77       13.72     17.51 o 
  13   2   2        0.21        0.58     14.39 o 
 -12   3   2        0.41        0.00     16.92 o 
 -11   3   2        5.20        4.17     14.42 o 
 -10   3   2        0.29        0.77      7.23 o 
  -9   3   2       81.58       80.22      9.03 o 
  -8   3   2        1.20        4.55      4.47 o 
  -7   3   2        0.35        0.31      3.76 o 
  -6   3   2       14.09       15.05      4.48 o 
  -5   3   2        3.54        4.71      1.81 o 
  -4   3   2       36.43       29.60      2.01 o 
  -3   3   2     1008.58     1040.52     11.07 o 
  -2   3   2      781.46      848.46     12.18 o 
  -1   3   2     1023.67      967.47     18.80 o 
   0   3   2       99.26      109.23      3.34 o 
   1   3   2      820.37      888.78      9.60 o 
   2   3   2     1717.30     1816.76      7.36 o 
   3   3   2      658.99      678.50      9.13 o 
   4   3   2     1441.39     1533.35     30.84 o 
   5   3   2      242.35      253.11      4.11 o 
   6   3   2       76.12       75.14      3.46 o 
   7   3   2      427.42      419.57     13.60 o 
   8   3   2        6.97        6.54      3.31 o 
   9   3   2       53.09       57.62      7.52 o 
  10   3   2       29.76       23.29     12.69 o 
  11   3   2       10.29        0.19     12.03 o 
  12   3   2        0.06        0.00     12.89 o 
  13   3   2       18.33       16.76     18.10 o 
 -12   4   2       66.39       73.92     20.94 o 
 -11   4   2       73.42       63.73     17.52 o 
 -10   4   2        0.10        4.78     12.34 o 
  -9   4   2       63.15       63.40      7.84 o 
  -8   4   2        0.00        1.89      5.20 o 
  -7   4   2       10.12        7.59      3.96 o 
  -6   4   2      289.49      277.88      6.39 o 
  -5   4   2        0.45        1.20      1.87 o 
  -4   4   2       48.90       45.09      2.51 o 
  -3   4   2      209.18      203.85      3.51 o 
  -2   4   2      550.35      598.11     16.72 o 
  -1   4   2      343.75      377.30     10.75 o 
   0   4   2       15.34       13.87      2.00 o 
   1   4   2       33.33       39.44      2.98 o 
   2   4   2       12.67       11.52      1.79 o 
   3   4   2       13.40       12.59      1.85 o 
   4   4   2       24.79       24.23      2.56 o 
   5   4   2       34.74       32.59      2.91 o 
   6   4   2       91.12       90.00      3.86 o 
   7   4   2       24.17       20.43      2.89 o 
   8   4   2       21.32       23.16      4.46 o 
   9   4   2        9.11        8.36      4.11 o 
  10   4   2       24.94       33.01     12.95 o 
  11   4   2       31.32       22.30     10.82 o 
  12   4   2        7.59       12.58     15.35 o 
  13   4   2        0.47        4.75     15.59 o 
 -12   5   2        1.12        0.58     14.74 o 
 -11   5   2       26.78       27.74     15.03 o 
 -10   5   2       48.03       45.94     17.55 o 
  -9   5   2        2.63        5.27      5.94 o 
  -8   5   2       21.85       18.67      6.61 o 
  -7   5   2       12.96        6.94      5.60 o 
  -6   5   2      137.40      133.95      6.96 o 
  -5   5   2      223.71      209.66      3.77 o 
  -4   5   2      710.54      689.97      8.75 o 
  -3   5   2      822.41      779.79      7.86 o 
  -2   5   2      109.09      110.17      3.59 o 
  -1   5   2       19.49       20.36      1.65 o 
   0   5   2       32.87       31.52      1.86 o 
   1   5   2      261.34      269.49      5.12 o 
   2   5   2       90.01       96.80      2.65 o 
   3   5   2       11.12        7.75      1.85 o 
   4   5   2       17.41       22.00      1.87 o 
   5   5   2        0.33        2.36      2.47 o 
   6   5   2      139.66      145.06      4.50 o 
   7   5   2       88.94       84.14      4.62 o 
   8   5   2        5.74        5.65      4.25 o 
   9   5   2       21.52       23.38      5.32 o 
  10   5   2       12.76        9.12      7.31 o 
  11   5   2        0.58        1.56     11.41 o 
  12   5   2        4.66        1.62     12.74 o 
  13   5   2       24.10       30.57     19.56 o 
 -11   6   2        1.60        5.41     13.72 o 
 -10   6   2       73.32       81.67     15.48 o 
  -9   6   2        0.07        0.19      6.50 o 
  -8   6   2        0.78        1.60      5.41 o 
  -7   6   2       56.38       44.50      6.28 o 
  -6   6   2        1.08        0.83      3.65 o 
  -5   6   2      168.08      150.46      5.01 o 
  -4   6   2      267.36      242.19      4.11 o 
  -3   6   2     1378.35     1356.73     17.49 o 
  -2   6   2        9.71        9.66      2.09 o 
  -1   6   2       11.19        9.17      1.95 o 
   0   6   2      168.82      168.69      3.06 o 
   1   6   2      216.74      233.95      8.05 o 
   2   6   2       41.61       46.33      3.40 o 
   3   6   2       79.97       82.26      3.02 o 
   4   6   2       43.03       39.15      2.61 o 
   5   6   2       20.60       20.14      3.22 o 
   6   6   2       72.74       68.36      4.09 o 
   7   6   2        0.22        0.33      3.09 o 
   8   6   2       53.42       42.68      4.84 o 
   9   6   2       30.24       34.34      5.63 o 
  10   6   2        3.98        5.80      5.54 o 
  11   6   2        1.52        5.67     11.50 o 
  12   6   2       15.19       14.29     15.82 o 
 -11   7   2        1.58        1.78     13.95 o 
 -10   7   2        0.19        0.00     13.75 o 
  -9   7   2       91.37       70.64     12.03 o 
  -8   7   2       68.95       70.51      8.95 o 
  -7   7   2      222.17      204.25     12.64 o 
  -6   7   2      130.17      114.18      7.41 o 
  -5   7   2        2.44        1.25      3.14 o 
  -4   7   2      578.40      559.16      5.83 o 
  -3   7   2      210.71      193.46      5.68 o 
  -2   7   2       89.66       90.43      3.41 o 
  -1   7   2        3.36        4.69      2.07 o 
   0   7   2       21.27       22.12      2.08 o 
   1   7   2      115.19      105.65      3.32 o 
   2   7   2      252.95      269.09      6.14 o 
   3   7   2      326.60      348.95      5.87 o 
   4   7   2       21.00       18.44      3.02 o 
   5   7   2       12.67        9.94      3.25 o 
   6   7   2       31.19       28.84      4.05 o 
   7   7   2       13.87        9.66      4.03 o 
   8   7   2       49.71       51.89      6.44 o 
   9   7   2       11.52        9.17      5.44 o 
  10   7   2        2.81        1.54      6.21 o 
  11   7   2        0.10        0.00     11.43 o 
  12   7   2       13.56       18.28     18.12 o 
 -10   8   2        1.87        2.13     11.79 o 
  -9   8   2       84.90       80.93     15.53 o 
  -8   8   2        1.12        4.05      6.95 o 
  -7   8   2        0.60        3.17      6.00 o 
  -6   8   2      114.02      119.42      7.70 o 
  -5   8   2        3.92        8.78      4.42 o 
  -4   8   2        0.00        2.24      2.83 o 
  -3   8   2       44.32       40.33      3.96 o 
  -2   8   2       97.98       91.08      4.25 o 
  -1   8   2      187.04      168.38      3.79 o 
   0   8   2      320.93      321.26      4.24 o 
   1   8   2       27.59       27.30      3.17 o 
   2   8   2      579.40      601.51      9.42 o 
   3   8   2      194.19      199.07      5.27 o 
   4   8   2       13.66       14.00      3.26 o 
   5   8   2        4.44        5.41      3.21 o 
   6   8   2       17.87       18.00      4.38 o 
   7   8   2        1.62        1.25      3.75 o 
   8   8   2        5.16        3.73      4.79 o 
   9   8   2       11.69        7.19      5.87 o 
  10   8   2      135.92      123.17      8.74 o 
  11   8   2        1.06        2.78     15.29 o 
  12   8   2        1.24        4.91     15.72 o 
 -10   9   2       21.59       23.48     21.84 o 
  -9   9   2       64.05       66.66     21.64 o 
  -8   9   2       95.32       86.20     12.78 o 
  -7   9   2       37.63       38.30      8.96 o 
  -6   9   2        9.39        4.06      6.38 o 
  -5   9   2        0.39        0.00      5.16 o 
  -4   9   2       15.54       15.95      4.52 o 
  -3   9   2       16.62       21.65      5.68 o 
  -2   9   2       71.98       70.92      5.77 o 
  -1   9   2        0.81        3.26      3.65 o 
   0   9   2        0.03        0.26      5.66 o 
   1   9   2       12.67        8.50      6.08 o 
   2   9   2        0.01        1.85      4.21 o 
   3   9   2       21.24       21.94      5.97 o 
   4   9   2        0.04        4.14      4.88 o 
   5   9   2        0.33        0.81      3.56 o 
   6   9   2       25.32       28.95      6.18 o 
   7   9   2       54.24       46.42      8.54 o 
   8   9   2       10.88       10.76      6.13 o 
   9   9   2       33.25       25.63      6.03 o 
  10   9   2       62.43       61.49      8.09 o 
  11   9   2        6.15        6.23     15.67 o 
  -9  10   2       44.80       64.18     21.42 o 
  -8  10   2       14.26       11.61     14.78 o 
  -7  10   2        0.95        2.91      8.10 o 
  -6  10   2        1.73        5.22      8.30 o 
  -5  10   2        0.20        0.00      6.44 o 
  -4  10   2       19.90       22.46      4.81 o 
  -3  10   2        1.19        1.82      5.82 o 
  -2  10   2        3.04        3.74      4.67 o 
  -1  10   2       62.36       58.29      5.70 o 
   0  10   2        0.24        1.40      6.32 o 
   1  10   2      174.35      176.60      9.38 o 
   2  10   2       73.21       74.90      9.88 o 
   3  10   2        3.64        3.94      5.27 o 
   4  10   2       14.57       16.23      5.76 o 
   5  10   2       95.59      103.42      8.86 o 
   6  10   2        0.26        1.76      5.63 o 
   7  10   2        1.77        0.49      6.01 o 
   8  10   2       24.71       17.34      8.24 o 
   9  10   2        0.74        0.00      8.47 o 
  10  10   2       12.44        8.44     10.64 o 
  11  10   2        1.69        0.00     13.24 o 
  -8  11   2       20.14       29.88     18.66 o 
  -7  11   2       41.95       46.94     11.30 o 
  -6  11   2       60.00       45.73      9.80 o 
  -5  11   2       51.88       63.75     10.97 o 
  -4  11   2       56.00       57.69      7.00 o 
  -3  11   2       10.30       16.63      6.24 o 
  -2  11   2       25.37       28.30      6.05 o 
  -1  11   2        0.45        0.29      5.17 o 
   0  11   2        3.40        0.41      7.92 o 
   1  11   2       19.73       26.37     11.25 o 
   2  11   2       79.02       76.88     12.27 o 
   3  11   2       12.62       19.91     10.02 o 
   4  11   2        0.08        4.34      6.65 o 
   5  11   2        8.52        6.97      6.93 o 
   6  11   2       20.74       17.68      7.32 o 
   7  11   2        2.01        3.50      8.56 o 
   8  11   2        1.39        5.10      8.24 o 
   9  11   2        2.18        5.73      8.39 o 
  10  11   2        0.09        4.84      8.90 o 
  -7  12   2        0.06       10.23     16.48 o 
  -6  12   2       18.38       15.81     11.23 o 
  -5  12   2       49.89       56.52     10.02 o 
  -4  12   2       54.20       75.48     10.44 o 
  -3  12   2       22.33       22.43      7.32 o 
  -2  12   2       25.03       30.15      6.54 o 
  -1  12   2        3.03        4.85     10.42 o 
   0  12   2       11.44       17.84      9.74 o 
   1  12   2        2.77        3.46      8.51 o 
   2  12   2       55.36       49.78     13.13 o 
   3  12   2      138.96      150.20     15.02 o 
   4  12   2        1.64        8.11      7.11 o 
   5  12   2       51.05       54.52     10.20 o 
   6  12   2        2.22        0.00      7.77 o 
   7  12   2       26.74       24.86      8.27 o 
   8  12   2        2.09        2.75     10.95 o 
   9  12   2       40.23       29.72     10.92 o 
  10  12   2        1.17        0.46     10.02 o 
  -6  13   2       48.16       52.23     18.74 o 
  -5  13   2       15.08       21.56     14.95 o 
  -4  13   2        3.48        5.48     12.28 o 
  -3  13   2       10.46       11.79     13.13 o 
  -2  13   2       44.80       57.66     15.82 o 
  -1  13   2        0.15        0.20     10.17 o 
   0  13   2       14.64       14.19     11.28 o 
   1  13   2       25.01       22.20     13.85 o 
   2  13   2       40.17       45.43     15.65 o 
   3  13   2       21.40       28.89     13.09 o 
   4  13   2       70.38       66.20     13.42 o 
   5  13   2      112.26       81.64      9.92 o 
   6  13   2       13.02       13.78     10.59 o 
   7  13   2       19.38       14.47     10.87 o 
   8  13   2       34.72       40.82     12.32 o 
   9  13   2       18.45       18.14     12.18 o 
  -5  14   2       14.44       20.74     15.54 o 
  -4  14   2        7.87       21.52     17.09 o 
  -3  14   2        0.00        2.15     11.72 o 
  -2  14   2        0.66        2.63     11.32 o 
  -1  14   2        9.40       16.82     16.46 o 
   0  14   2        3.21        4.51     12.43 o 
   1  14   2       28.32       25.48     12.71 o 
   2  14   2        6.61       10.82     13.49 o 
   3  14   2       12.55       10.73     11.77 o 
   4  14   2        0.55        2.28     12.08 o 
   5  14   2       94.51       84.15     21.78 o 
   6  14   2       28.95       27.10     19.05 o 
   7  14   2        1.87        8.49     10.92 o 
   8  14   2      112.70      123.12     15.31 o 
  -2  15   2        0.78        0.64     16.86 o 
  -1  15   2        5.11        8.34     15.35 o 
   0  15   2       12.34       11.18     14.34 o 
   1  15   2        0.83        5.16     12.91 o 
   2  15   2        1.42        4.80     15.35 o 
   3  15   2        8.14       13.53     16.40 o 
   4  15   2        0.14        1.85     14.08 o 
   5  15   2       13.13        7.26     16.56 o 
   6  15   2        1.40        9.33     16.23 o 
   0  16   2        0.48        2.05     13.88 o 
   1  16   2       12.28       15.45     16.63 o 
   2  16   2        1.58        0.00     17.11 o 
   3  16   2        3.49        4.24     18.53 o 
  -2 -16   3        4.26        1.43     15.44 o 
  -6 -15   3        4.44        7.01     12.11 o 
  -5 -15   3        9.63        8.18     11.79 o 
  -4 -15   3       31.96       26.99     15.50 o 
  -3 -15   3       25.15       17.32     17.00 o 
  -2 -15   3       53.95       46.18     17.35 o 
  -1 -15   3       49.25       59.89     18.44 o 
   0 -15   3       48.93       76.11     22.28 o 
   1 -15   3        7.50       10.12     15.41 o 
   2 -15   3        7.12       10.30     14.67 o 
   3 -15   3        7.75        8.48     18.90 o 
  -7 -14   3        5.55        6.13     10.56 o 
  -6 -14   3        0.99        2.29     10.27 o 
  -5 -14   3        5.23        3.91     10.16 o 
  -4 -14   3        1.56        3.30     10.63 o 
  -3 -14   3        8.43        8.08      9.97 o 
  -2 -14   3       22.85       26.45     17.70 o 
  -1 -14   3        6.39       11.51     13.45 o 
   0 -14   3        3.66        5.94     13.85 o 
   1 -14   3       60.59       68.22     17.58 o 
   2 -14   3      114.94      108.13     17.64 o 
   3 -14   3      182.14      226.95     22.64 o 
   4 -14   3       37.58       41.16     17.56 o 
  -8 -13   3        6.54        6.46     10.57 o 
  -7 -13   3       11.52        8.21      9.91 o 
  -6 -13   3       34.70       45.65     13.75 o 
  -5 -13   3        5.85        8.01      9.96 o 
  -4 -13   3        1.85        3.67      9.49 o 
  -3 -13   3        0.41        1.28      8.54 o 
  -2 -13   3        0.68        0.00      7.45 o 
  -1 -13   3       10.36       21.57     14.61 o 
   0 -13   3       52.93       53.90     16.31 o 
   1 -13   3        0.00       10.13     15.25 o 
   2 -13   3      372.23      474.99     20.91 o 
   3 -13   3        0.04        0.00     14.28 o 
   4 -13   3      117.39      110.13     13.85 o 
   5 -13   3       12.42        9.50     16.10 o 
  -9 -12   3       23.34       19.55     11.15 o 
  -8 -12   3       13.12       10.92     11.11 o 
  -7 -12   3        0.34        4.81      9.29 o 
  -6 -12   3        3.84        4.00      9.66 o 
  -5 -12   3        2.95        3.76      7.87 o 
  -4 -12   3       71.70       75.49     12.20 o 
  -3 -12   3        4.16        7.59      6.87 o 
  -2 -12   3       23.03       15.47      5.52 o 
  -1 -12   3       33.12       33.30      5.87 o 
   0 -12   3       13.83        9.74      6.78 o 
   1 -12   3        0.04        1.09      5.76 o 
   2 -12   3       47.65       63.39      8.35 o 
   3 -12   3        0.37        2.82      6.57 o 
   4 -12   3        3.04        5.11     11.46 o 
   5 -12   3        1.67        7.15     14.08 o 
 -10 -11   3        1.04        0.51     13.60 o 
  -9 -11   3       19.92       20.58     11.34 o 
  -8 -11   3        6.32        9.62      9.58 o 
  -7 -11   3        9.82        9.41      8.10 o 
  -6 -11   3      128.30      146.70     14.22 o 
  -5 -11   3        0.52        4.96      7.88 o 
  -4 -11   3        8.20        6.55      6.15 o 
  -3 -11   3       18.60       15.27      6.29 o 
  -2 -11   3        9.55        9.54      4.98 o 
  -1 -11   3        2.00        4.36      4.40 o 
   0 -11   3        9.43        5.88      4.77 o 
   1 -11   3        3.49        5.29      5.26 o 
   2 -11   3       14.73       16.00      6.72 o 
   3 -11   3       26.89       35.64      7.52 o 
   4 -11   3       57.24       77.90     10.15 o 
   5 -11   3       13.67       11.20      7.64 o 
   6 -11   3       17.01        8.69      7.91 o 
   7 -11   3        6.59        2.39     11.28 o 
   8 -11   3        1.01        1.23     12.41 o 
 -11 -10   3        2.02        2.38     10.79 o 
 -10 -10   3        0.26        3.76     10.20 o 
  -9 -10   3        2.70        4.18      7.02 o 
  -8 -10   3        0.04        0.55      7.11 o 
  -7 -10   3       15.89       19.64      7.81 o 
  -6 -10   3      209.13      209.44     10.55 o 
  -5 -10   3       48.69       37.25      7.16 o 
  -4 -10   3      305.04      321.51     10.30 o 
  -3 -10   3      197.76      210.07     17.07 o 
  -2 -10   3      309.94      306.66      9.37 o 
  -1 -10   3       11.81       12.15      4.34 o 
   0 -10   3        3.45        4.47      3.63 o 
   1 -10   3       50.66       38.76      6.45 o 
   2 -10   3        2.01        3.61      4.56 o 
   3 -10   3        0.19        4.72      5.34 o 
   4 -10   3       29.17       35.98      7.73 o 
   5 -10   3       42.02       34.22      7.23 o 
   6 -10   3       20.80       22.00      8.16 o 
   7 -10   3        4.16        3.57     13.71 o 
   8 -10   3        1.67        4.19     11.88 o 
   9 -10   3        3.74        1.26     13.12 o 
 -11  -9   3       25.06       33.41     10.89 o 
 -10  -9   3        0.64        3.95     10.18 o 
  -9  -9   3       29.25       33.46     10.00 o 
  -8  -9   3        9.54       11.48      5.86 o 
  -7  -9   3        0.07        0.42      5.20 o 
  -6  -9   3      117.12      112.52      8.63 o 
  -5  -9   3      111.06      108.26      7.85 o 
  -4  -9   3      288.08      285.69      8.13 o 
  -3  -9   3      575.16      567.40     15.20 o 
  -2  -9   3       65.91       51.76      6.13 o 
  -1  -9   3      101.41       97.72      4.92 o 
   0  -9   3        9.38        7.52      3.25 o 
   1  -9   3        7.47        2.27      3.88 o 
   2  -9   3       14.94       11.74      4.53 o 
   3  -9   3        6.76        3.06      3.69 o 
   4  -9   3       78.52       58.93      7.59 o 
   5  -9   3       29.04       33.68      6.96 o 
   6  -9   3       14.46       24.91      8.07 o 
   7  -9   3       15.12       18.54     11.91 o 
   8  -9   3        3.10        3.00     11.63 o 
   9  -9   3        0.54        0.00     12.56 o 
 -12  -8   3        2.93        6.07     10.77 o 
 -11  -8   3       57.65       60.21     10.53 o 
 -10  -8   3        1.47        3.98      8.13 o 
  -9  -8   3       54.24       66.20      9.28 o 
  -8  -8   3       16.65       17.77      4.82 o 
  -7  -8   3       32.06       36.89      5.99 o 
  -6  -8   3        1.09        3.27      4.32 o 
  -5  -8   3       17.15       23.31      5.42 o 
  -4  -8   3       13.10       13.82      5.29 o 
  -3  -8   3      511.64      497.39      6.79 o 
  -2  -8   3        5.69        4.34      3.27 o 
  -1  -8   3       41.42       42.06      4.83 o 
   0  -8   3        7.11        8.01      3.09 o 
   1  -8   3        2.20        4.63      2.25 o 
   2  -8   3      108.05       87.58      3.84 o 
   3  -8   3      371.86      302.48      7.75 o 
   4  -8   3       21.13       11.70      4.54 o 
   5  -8   3       25.37       28.17      4.79 o 
   6  -8   3      107.93      107.65      9.37 o 
   7  -8   3       67.81       71.85     14.05 o 
   8  -8   3        9.80        8.18     14.15 o 
   9  -8   3        4.95       12.83     16.51 o 
  10  -8   3        0.13        3.01     13.50 o 
 -12  -7   3        3.12        4.47      9.29 o 
 -11  -7   3       13.03       18.81      9.79 o 
 -10  -7   3        0.94        0.83      8.41 o 
  -9  -7   3        0.21        0.21      7.09 o 
  -8  -7   3        2.35        0.07      4.51 o 
  -7  -7   3        2.26        2.58      3.82 o 
  -6  -7   3        6.97        2.92      3.59 o 
  -5  -7   3      111.16      102.25      4.86 o 
  -4  -7   3      159.35      170.15      4.74 o 
  -3  -7   3        2.21        5.44      3.02 o 
  -2  -7   3      515.36      539.22      6.54 o 
  -1  -7   3       25.97       20.87      3.03 o 
   0  -7   3        4.76        5.00      1.58 o 
   1  -7   3        7.28        3.97      1.93 o 
   2  -7   3       80.74       62.74      4.70 o 
   3  -7   3       44.28       39.14      4.62 o 
   4  -7   3       64.55       53.55      5.40 o 
   5  -7   3        5.01        4.50      3.07 o 
   6  -7   3        6.47       13.13      5.57 o 
   7  -7   3        4.19        7.22      6.06 o 
   8  -7   3       17.66       23.80     12.89 o 
   9  -7   3        1.33        4.48     14.40 o 
  10  -7   3       41.38       49.71     17.09 o 
  11  -7   3        2.67        9.17     15.56 o 
 -12  -6   3        1.40        0.00      9.29 o 
 -11  -6   3      120.82      116.58     10.18 o 
 -10  -6   3      163.95      171.11     12.52 o 
  -9  -6   3        1.47        2.78      6.66 o 
  -8  -6   3       61.70       63.72      6.46 o 
  -7  -6   3       43.13       38.63      5.39 o 
  -6  -6   3       73.10       71.11      5.21 o 
  -5  -6   3       87.24       83.57      4.92 o 
  -4  -6   3       40.26       39.62      3.07 o 
  -3  -6   3       90.65       98.75      3.90 o 
  -2  -6   3      147.05      155.25      4.68 o 
  -1  -6   3       95.76      102.07      3.98 o 
   0  -6   3       21.69       18.78      1.53 o 
   1  -6   3       17.34       20.37      2.55 o 
   2  -6   3        6.98        4.76      2.67 o 
   3  -6   3        4.91        7.62      3.12 o 
   4  -6   3        0.51        2.89      3.07 o 
   5  -6   3       27.11       22.08      3.55 o 
   6  -6   3        8.66        0.65      4.72 o 
   7  -6   3        3.48        6.41      6.03 o 
   8  -6   3      110.58      110.30     16.11 o 
   9  -6   3       36.14       32.26     11.75 o 
  10  -6   3       80.44      108.55     20.47 o 
  11  -6   3       19.78       20.62     17.50 o 
 -12  -5   3        6.30        0.00      9.10 o 
 -11  -5   3      281.69      289.08     13.79 o 
 -10  -5   3       32.47       27.52      7.08 o 
  -9  -5   3      364.54      393.30     12.07 o 
  -8  -5   3       47.19       51.31      6.89 o 
  -7  -5   3      239.61      237.05      8.85 o 
  -6  -5   3      109.68      116.39      4.73 o 
  -5  -5   3       38.60       44.31      3.56 o 
  -4  -5   3        3.66        5.90      2.09 o 
  -3  -5   3      317.74      321.74      3.92 o 
  -2  -5   3        3.11        4.36      2.15 o 
  -1  -5   3      345.41      355.99      4.78 o 
   0  -5   3      472.69      526.27      5.47 o 
   1  -5   3       85.01      110.38      2.98 o 
   2  -5   3        5.76        6.92      2.55 o 
   3  -5   3        4.30        6.58      2.93 o 
   4  -5   3       25.52       23.22      3.83 o 
   5  -5   3       19.25       18.53      2.97 o 
   6  -5   3        4.26        4.66      4.11 o 
   7  -5   3       25.93       21.96      6.06 o 
   8  -5   3        5.30        4.04     10.38 o 
   9  -5   3       20.72       21.28     10.63 o 
  10  -5   3        4.10        5.50     11.42 o 
  11  -5   3        0.20        0.00     13.34 o 
 -13  -4   3        0.83        0.25     15.30 o 
 -12  -4   3        4.27        3.20     10.14 o 
 -11  -4   3        2.68        5.90      9.76 o 
 -10  -4   3      127.93      138.65     11.57 o 
  -9  -4   3      211.35      221.72     10.37 o 
  -8  -4   3        5.86        6.59      5.40 o 
  -7  -4   3       17.25       18.85      3.33 o 
  -6  -4   3       19.84       20.84      3.20 o 
  -5  -4   3       69.19       66.17      3.16 o 
  -4  -4   3      709.59      717.12      6.75 o 
  -3  -4   3      174.34      185.37      2.97 o 
  -2  -4   3      359.93      391.92      4.30 o 
  -1  -4   3       36.66       37.45      2.45 o 
   0  -4   3       89.34       87.86      3.28 o 
   1  -4   3       58.80       53.84      2.13 o 
   2  -4   3       70.08       70.86      3.06 o 
   3  -4   3      192.28      215.26      4.19 o 
   4  -4   3       21.89       18.65      2.17 o 
   5  -4   3       43.85       46.86      3.19 o 
   6  -4   3        1.57        1.51      2.38 o 
   7  -4   3      274.93      270.90      7.18 o 
   8  -4   3        7.54        7.89      8.14 o 
   9  -4   3        0.62        1.10      8.97 o 
  10  -4   3       17.79       10.98     11.11 o 
  11  -4   3       12.57        8.28     14.91 o 
  12  -4   3       26.18       28.93     19.20 o 
 -13  -3   3        1.23        8.86     20.40 o 
 -12  -3   3        7.13        5.12      9.79 o 
 -11  -3   3        4.76        2.52      8.71 o 
 -10  -3   3       10.25        8.69      6.72 o 
  -9  -3   3      206.41      210.54      9.55 o 
  -8  -3   3        9.06       10.75      5.32 o 
  -7  -3   3        9.97        7.25      3.02 o 
  -6  -3   3       18.45       20.34      2.87 o 
  -5  -3   3        3.80        5.12      2.02 o 
  -4  -3   3      325.70      323.18      3.75 o 
  -3  -3   3      423.53      455.09      4.67 o 
  -2  -3   3      219.91      234.86      2.84 o 
  -1  -3   3        3.12        4.42      1.54 o 
   0  -3   3        6.13        4.98      1.59 o 
   1  -3   3      983.96     1031.48      9.69 o 
   2  -3   3     2013.50     2213.59     25.15 o 
   3  -3   3      682.88      779.96      6.61 o 
   4  -3   3      166.43      172.28      3.71 o 
   5  -3   3      157.16      165.58      3.19 o 
   6  -3   3      142.92      144.01      3.56 o 
   7  -3   3        5.26        6.95      4.70 o 
   8  -3   3      103.51       95.12      7.14 o 
   9  -3   3       49.66       56.15     14.10 o 
  10  -3   3       70.65       70.85     15.08 o 
  11  -3   3       29.40       26.77     15.36 o 
  12  -3   3        2.30        3.55     14.32 o 
 -13  -2   3        8.51       15.86     19.68 o 
 -12  -2   3       43.79       39.31     10.26 o 
 -11  -2   3       21.72       22.63      8.66 o 
 -10  -2   3        7.22        5.83      6.68 o 
  -9  -2   3       20.11       15.95      5.80 o 
  -8  -2   3       82.01       78.23      6.02 o 
  -7  -2   3       88.11       86.47      5.22 o 
  -6  -2   3        4.79        5.13      1.96 o 
  -5  -2   3       22.01       21.09      2.07 o 
  -4  -2   3        2.39        3.58      1.48 o 
  -3  -2   3       98.52       94.41      2.11 o 
  -2  -2   3      185.53      179.33      2.28 o 
  -1  -2   3      116.96      129.09      2.31 o 
   0  -2   3      181.50      189.84      3.02 o 
   1  -2   3       44.30       36.79      1.43 o 
   2  -2   3     1201.27     1198.64     11.58 o 
   3  -2   3     1862.11     2015.69     28.14 o 
   4  -2   3       15.53       12.51      1.73 o 
   5  -2   3      415.60      444.58      4.84 o 
   6  -2   3      537.95      554.30      5.68 o 
   7  -2   3       21.37       15.45      8.74 o 
   8  -2   3       21.87       21.29      5.46 o 
   9  -2   3      300.53      300.47     13.16 o 
  10  -2   3       35.30       45.99     14.20 o 
  11  -2   3      146.05      146.92     17.43 o 
  12  -2   3       54.06       44.13     13.36 o 
 -13  -1   3        4.68        4.91     17.43 o 
 -12  -1   3       19.13       22.96     14.83 o 
 -11  -1   3        5.35        1.42      7.54 o 
 -10  -1   3        1.06        7.10      7.79 o 
  -9  -1   3       66.07       63.41      8.06 o 
  -8  -1   3       22.80       22.23      5.28 o 
  -7  -1   3      112.75      118.22      5.18 o 
  -6  -1   3        3.98        4.41      1.51 o 
  -5  -1   3        6.29        7.18      1.75 o 
  -4  -1   3        2.28        4.71      1.36 o 
  -3  -1   3      157.67      164.27      2.40 o 
  -2  -1   3       11.95        9.62      1.23 o 
  -1  -1   3      321.51      327.86      2.43 o 
   0  -1   3       24.53       24.82      2.54 o 
   1  -1   3        2.69        4.47      1.63 o 
   2  -1   3      108.47      108.93      2.96 o 
   3  -1   3      181.67      196.12      4.16 o 
   4  -1   3     1226.52     1291.35     20.51 o 
   5  -1   3      466.02      493.84      5.18 o 
   6  -1   3      161.36      162.05      3.50 o 
   7  -1   3        0.04        3.19      4.90 o 
   8  -1   3      116.04      122.10      9.98 o 
   9  -1   3        0.31        5.74      8.31 o 
  10  -1   3      159.20      146.33     13.05 o 
  11  -1   3      256.44      281.05     20.03 o 
  12  -1   3       41.80       43.66     13.24 o 
  13  -1   3       17.62       17.51     20.99 o 
 -13   0   3        0.67        0.00     14.88 o 
 -12   0   3        1.07        3.45     13.89 o 
 -11   0   3       39.60       38.84      9.41 o 
 -10   0   3       96.28       83.91      9.50 o 
  -9   0   3        2.10        2.21      4.89 o 
  -8   0   3       31.57       31.68      5.08 o 
  -7   0   3       64.80       62.90      4.47 o 
  -6   0   3      137.98      131.92      5.71 o 
  -5   0   3      358.24      347.56      6.23 o 
  -4   0   3      150.89      142.38      4.12 o 
  -3   0   3      133.60      145.90      6.09 o 
  -2   0   3       41.17       43.32      2.07 o 
  -1   0   3     1047.29      988.65      8.40 o 
   0   0   3      338.55      318.64     11.12 o 
   1   0   3     1871.94     1885.84     25.88 o 
   2   0   3       17.83       20.09      3.39 o 
   3   0   3      431.00      435.15      5.54 o 
   4   0   3      242.82      245.54      5.46 o 
   5   0   3        2.81        3.45      1.77 o 
   6   0   3       24.86       25.97      2.78 o 
   7   0   3        1.18        1.29      2.95 o 
   8   0   3        2.06        2.34      5.45 o 
   9   0   3        3.36        7.51      8.14 o 
  10   0   3       82.42       86.63     13.68 o 
  11   0   3        0.98        3.87     11.98 o 
  12   0   3        4.43        0.00     14.50 o 
  13   0   3        3.22        1.89     16.47 o 
 -12   1   3        9.03        2.17     13.24 o 
 -11   1   3        6.62        7.25      7.58 o 
 -10   1   3        0.23        0.00      6.89 o 
  -9   1   3       84.33       64.81      6.95 o 
  -8   1   3        0.15        1.97      5.00 o 
  -7   1   3        0.00        1.76      3.45 o 
  -6   1   3       52.47       43.20      7.19 o 
  -5   1   3       79.17       89.59      4.74 o 
  -4   1   3        0.00        1.97      2.16 o 
  -3   1   3      962.29     1036.52      8.31 o 
  -2   1   3       14.29       31.40      2.02 o 
  -1   1   3      952.24      864.88      7.86 o 
   0   1   3       33.45       37.67      1.85 o 
   1   1   3      463.16      446.03      3.64 o 
   2   1   3      147.68      150.46      1.79 o 
   3   1   3      185.72      197.85      2.39 o 
   4   1   3      144.96      170.27      2.41 o 
   5   1   3      168.75      170.59      2.63 o 
   6   1   3       29.80       29.03      2.89 o 
   7   1   3      223.29      229.63      4.87 o 
   8   1   3       28.68       31.06      6.30 o 
   9   1   3       70.08       80.57     11.50 o 
  10   1   3      149.88      143.34     15.71 o 
  11   1   3       21.24       15.62     13.19 o 
  12   1   3        1.10        0.83     12.78 o 
  13   1   3        0.77        1.90     15.05 o 
 -12   2   3        6.49        6.57     14.24 o 
 -11   2   3        3.87        1.72      8.21 o 
 -10   2   3        0.04        0.00      6.79 o 
  -9   2   3        0.70        0.25      5.38 o 
  -8   2   3        0.90        0.94      4.46 o 
  -7   2   3        2.81        2.16      3.80 o 
  -6   2   3       14.99       12.89      3.90 o 
  -5   2   3      222.25      226.43      5.25 o 
  -4   2   3       69.36       74.53      3.52 o 
  -3   2   3     2711.56     2936.73     13.83 o 
  -2   2   3      776.01      845.68     16.41 o 
  -1   2   3      592.63      576.13      7.33 o 
   0   2   3      483.17      506.07     19.22 o 
   1   2   3     1220.19     1250.11     11.19 o 
   2   2   3      351.87      351.30      3.00 o 
   3   2   3     1302.87     1418.46     16.85 o 
   4   2   3     1505.78     1551.91     18.76 o 
   5   2   3      792.79      792.43      4.86 o 
   6   2   3       47.38       43.78      2.48 o 
   7   2   3        2.54        1.50      2.30 o 
   8   2   3      336.82      342.23      6.89 o 
   9   2   3       27.56       25.21      9.20 o 
  10   2   3        1.37        4.54      9.07 o 
  11   2   3       11.78        6.02     10.90 o 
  12   2   3        6.96        7.71     14.37 o 
  13   2   3        1.92        3.06     14.56 o 
 -12   3   3        0.78        0.87     16.73 o 
 -11   3   3        1.80        2.50     12.67 o 
 -10   3   3        5.05        5.34      7.82 o 
  -9   3   3        0.56        2.54      5.69 o 
  -8   3   3       13.93       12.70      5.78 o 
  -7   3   3        3.56        3.27      4.83 o 
  -6   3   3        7.30       10.83      4.69 o 
  -5   3   3        0.06        2.80      2.78 o 
  -4   3   3        3.95        3.94      1.42 o 
  -3   3   3      108.90      126.54      3.04 o 
  -2   3   3        6.78        6.52      1.29 o 
  -1   3   3      443.22      457.93      5.96 o 
   0   3   3      633.39      660.02      8.71 o 
   1   3   3      388.87      380.93      6.91 o 
   2   3   3     1809.25     1796.91     12.66 o 
   3   3   3     2106.44     2226.77     29.87 o 
   4   3   3     2472.48     2657.36     18.25 o 
   5   3   3      130.28      122.40      2.77 o 
   6   3   3      101.39       99.41      3.54 o 
   7   3   3        0.36        2.60      2.71 o 
   8   3   3      242.18      240.09      6.01 o 
   9   3   3       42.21       30.34     11.40 o 
  10   3   3       33.80       37.33      8.98 o 
  11   3   3        8.90        2.98     15.33 o 
  12   3   3        0.04        7.28     14.35 o 
  13   3   3        0.45        3.48     15.51 o 
 -12   4   3       10.10        5.36     14.06 o 
 -11   4   3        0.49        1.95     12.72 o 
 -10   4   3        5.46        6.37      8.08 o 
  -9   4   3        1.26        3.04      6.43 o 
  -8   4   3        7.74        5.05      5.38 o 
  -7   4   3        0.33        1.94      4.64 o 
  -6   4   3       44.12       46.73      7.27 o 
  -5   4   3        9.28        6.60      3.06 o 
  -4   4   3        2.07        2.32      1.83 o 
  -3   4   3       18.04       18.45      2.18 o 
  -2   4   3      394.71      420.24      4.50 o 
  -1   4   3     1420.94     1551.81     19.36 o 
   0   4   3      447.02      465.02     10.30 o 
   1   4   3       19.97       33.10      4.27 o 
   2   4   3      177.13      200.81      5.09 o 
   3   4   3        2.08        4.37      1.71 o 
   4   4   3      531.72      530.24      6.98 o 
   5   4   3       11.36       13.36      2.58 o 
   6   4   3       22.19       21.25      3.46 o 
   7   4   3      108.86      115.63      4.92 o 
   8   4   3        0.47        4.33      3.46 o 
   9   4   3      396.23      374.73     14.44 o 
  10   4   3       45.48       41.60     11.22 o 
  11   4   3       15.05       10.57     11.53 o 
  12   4   3        0.28        2.21     16.40 o 
  13   4   3        0.09        3.33     15.62 o 
 -11   5   3       19.08       26.40     15.11 o 
 -10   5   3       97.04       97.03      9.54 o 
  -9   5   3       54.52       62.32      9.82 o 
  -8   5   3       22.40       26.87      6.54 o 
  -7   5   3        6.75        7.24      4.44 o 
  -6   5   3        9.10       13.18      4.55 o 
  -5   5   3      143.57      124.97      6.70 o 
  -4   5   3       44.60       36.95      2.72 o 
  -3   5   3       36.75       30.15      2.34 o 
  -2   5   3       35.78       37.95      2.27 o 
  -1   5   3      425.04      435.36      3.80 o 
   0   5   3       23.03       16.43      2.42 o 
   1   5   3       24.83       25.38      4.64 o 
   2   5   3       29.51       24.06      1.76 o 
   3   5   3      245.52      247.97      3.67 o 
   4   5   3      126.19      122.10      3.34 o 
   5   5   3      104.98      105.33      4.30 o 
   6   5   3        3.73        7.91      3.40 o 
   7   5   3      204.82      192.13      6.95 o 
   8   5   3       39.79       42.67      5.23 o 
   9   5   3        2.44        4.46      4.18 o 
  10   5   3       97.40       93.29      9.87 o 
  11   5   3        5.38        8.81     10.83 o 
  12   5   3       16.21       18.82     15.26 o 
  13   5   3       12.00        1.67     15.75 o 
 -11   6   3        8.23       10.58     14.32 o 
 -10   6   3       94.00      103.31     14.06 o 
  -9   6   3        1.02        0.85      7.38 o 
  -8   6   3       19.98       21.64      6.61 o 
  -7   6   3       11.09        5.71      5.11 o 
  -6   6   3        5.75        4.91      3.95 o 
  -5   6   3       12.65       11.65      4.92 o 
  -4   6   3      395.94      375.87      7.29 o 
  -3   6   3        7.83        9.98      2.26 o 
  -2   6   3      768.08      753.80     16.02 o 
  -1   6   3       66.42       55.79      2.21 o 
   0   6   3      423.19      441.61     11.90 o 
   1   6   3      568.18      604.14     11.13 o 
   2   6   3       83.67       79.82      4.58 o 
   3   6   3      189.17      202.80      5.79 o 
   4   6   3       16.67       13.28      2.23 o 
   5   6   3       47.74       40.60      3.54 o 
   6   6   3       50.33       47.21      3.77 o 
   7   6   3        7.16        4.29      3.46 o 
   8   6   3       28.37       27.27      4.91 o 
   9   6   3        0.09        3.74      4.94 o 
  10   6   3        2.51        4.09      7.30 o 
  11   6   3       33.09       34.25     14.20 o 
  12   6   3       60.79       52.83     17.58 o 
 -11   7   3        0.13        3.75     13.67 o 
 -10   7   3        9.05        5.02     15.68 o 
  -9   7   3        3.35        0.86      7.55 o 
  -8   7   3       83.96      111.02     10.64 o 
  -7   7   3        0.29        2.63      5.90 o 
  -6   7   3        1.66        2.00      4.25 o 
  -5   7   3      136.23      128.16      5.67 o 
  -4   7   3       74.07       72.52      4.42 o 
  -3   7   3     1643.88     1580.65     30.06 o 
  -2   7   3      422.32      400.54      5.59 o 
  -1   7   3       49.28       48.67      2.60 o 
   0   7   3       26.18       20.94      1.92 o 
   1   7   3       39.39       36.01      1.99 o 
   2   7   3      396.05      383.61      6.32 o 
   3   7   3      148.37      152.14      4.96 o 
   4   7   3        0.07        2.03      2.18 o 
   5   7   3       41.33       32.51      2.93 o 
   6   7   3        0.94        2.30      3.23 o 
   7   7   3       11.47       13.63      3.98 o 
   8   7   3       34.82       39.80      5.51 o 
   9   7   3       17.62       14.02      5.70 o 
  10   7   3       22.47       21.22      7.67 o 
  11   7   3        1.99        9.36     11.87 o 
  12   7   3        3.93        7.00     13.51 o 
  -9   8   3       30.43       26.22     13.40 o 
  -8   8   3       30.53       19.66     11.43 o 
  -7   8   3        4.17        5.71      5.78 o 
  -6   8   3       23.88       22.09      4.85 o 
  -5   8   3        0.01        0.00      3.34 o 
  -4   8   3      111.95       94.00      4.42 o 
  -3   8   3        0.53        2.23      4.13 o 
  -2   8   3      227.32      220.20      5.95 o 
  -1   8   3       73.82       71.23      4.88 o 
   0   8   3        7.73        5.84      3.27 o 
   1   8   3       91.22      102.61      7.83 o 
   2   8   3      406.99      395.71      9.89 o 
   3   8   3       61.42       54.96      5.22 o 
   4   8   3        9.61       11.37      3.25 o 
   5   8   3      112.54       97.43      5.16 o 
   6   8   3       16.11       15.01      4.28 o 
   7   8   3       18.48       24.48      5.06 o 
   8   8   3       81.75       86.51      6.84 o 
   9   8   3        0.97        1.35      5.31 o 
  10   8   3       25.66       25.04      7.70 o 
  11   8   3        0.81        6.11     11.98 o 
  12   8   3        0.35        0.00     12.30 o 
  -9   9   3        2.40       11.52     19.24 o 
  -8   9   3        1.16        0.00      8.54 o 
  -7   9   3        1.70        2.72      6.90 o 
  -6   9   3       74.30      100.29     10.22 o 
  -5   9   3       18.55       24.18      6.95 o 
  -4   9   3        0.76        1.53      4.15 o 
  -3   9   3       12.51        8.46      5.12 o 
  -2   9   3        2.10        1.82      5.09 o 
  -1   9   3      125.46      129.35      6.63 o 
   0   9   3        1.64        1.21      5.24 o 
   1   9   3      115.95      105.96      8.17 o 
   2   9   3      102.48       99.24     10.37 o 
   3   9   3        2.19        0.62      4.31 o 
   4   9   3      258.41      268.50      8.75 o 
   5   9   3      129.14      122.56      7.14 o 
   6   9   3       47.08       50.22      7.30 o 
   7   9   3        3.71        1.84      5.91 o 
   8   9   3        2.28        2.45      5.74 o 
   9   9   3        3.29        0.23      7.83 o 
  10   9   3       22.13       19.13      8.70 o 
  11   9   3        0.29        5.52     14.61 o 
  -9  10   3       37.54       39.16     18.24 o 
  -8  10   3       67.02       65.93     11.09 o 
  -7  10   3        2.88        1.23      7.51 o 
  -6  10   3       38.44       39.85      7.47 o 
  -5  10   3       29.75       29.07      7.83 o 
  -4  10   3       15.43       11.24      5.01 o 
  -3  10   3       13.71        8.36      6.04 o 
  -2  10   3        0.17        2.10      5.08 o 
  -1  10   3        0.23        0.00      4.21 o 
   0  10   3       44.65       34.99      7.94 o 
   1  10   3       32.27       34.61     10.67 o 
   2  10   3        7.01        5.18      6.81 o 
   3  10   3        2.88        3.90      6.95 o 
   4  10   3       16.75       14.56      6.11 o 
   5  10   3        7.89        7.99      6.06 o 
   6  10   3        2.34        4.51      5.97 o 
   7  10   3       44.35       39.75      8.40 o 
   8  10   3       25.16       22.72      8.37 o 
   9  10   3       27.14       22.37      8.52 o 
  10  10   3        5.12        6.93      9.36 o 
  11  10   3        3.64        2.01     14.24 o 
  -8  11   3        0.01        0.98     14.39 o 
  -7  11   3        4.50        1.49      9.24 o 
  -6  11   3        5.00        7.65      8.44 o 
  -5  11   3        8.83       15.11      8.96 o 
  -4  11   3       19.50       23.84      6.83 o 
  -3  11   3       93.11      112.15      9.94 o 
  -2  11   3        3.90        3.29      5.87 o 
  -1  11   3       11.41       12.75      6.32 o 
   0  11   3       10.52        9.26      7.66 o 
   1  11   3        0.49        3.34      7.74 o 
   2  11   3       13.38       17.72      8.95 o 
   3  11   3       37.48       33.93      9.23 o 
   4  11   3       46.45       42.73     14.62 o 
   5  11   3       14.14       16.87      6.65 o 
   6  11   3       43.65       39.98      9.94 o 
   7  11   3       80.45       81.42     10.76 o 
   8  11   3       12.76       13.27      8.50 o 
   9  11   3        0.05        3.79      9.39 o 
  10  11   3        2.85        1.65      9.40 o 
  -7  12   3        6.31        4.61     10.76 o 
  -6  12   3        1.66        5.55      9.31 o 
  -5  12   3        0.54        4.96      8.07 o 
  -4  12   3      144.95      172.72     12.08 o 
  -3  12   3        3.32        3.79      6.97 o 
  -2  12   3       29.05       26.37      6.69 o 
  -1  12   3        2.33        1.00      8.28 o 
   0  12   3        0.05        3.78      9.22 o 
   1  12   3       37.69       38.46     10.77 o 
   2  12   3        4.58        3.17      9.34 o 
   3  12   3        5.69       11.31     11.97 o 
   4  12   3       18.12       24.12     12.78 o 
   5  12   3        0.30        2.18     10.02 o 
   6  12   3        0.91        3.87      8.31 o 
   7  12   3        2.12        4.34      8.47 o 
   8  12   3        0.26        0.75      8.21 o 
   9  12   3        2.28        4.99     10.65 o 
  10  12   3        1.14        2.72     11.86 o 
  -6  13   3        0.02        0.00     16.09 o 
  -5  13   3        1.39        4.33      9.28 o 
  -4  13   3        8.74       22.14     14.63 o 
  -3  13   3       49.51       70.84     11.78 o 
  -2  13   3       11.59       21.81     10.92 o 
  -1  13   3        5.29       10.66     14.10 o 
   0  13   3       15.64       16.97     10.16 o 
   1  13   3        2.24        7.57     11.59 o 
   2  13   3        5.90        9.07     11.06 o 
   3  13   3       29.72       29.18     15.75 o 
   4  13   3       22.65       19.64     11.86 o 
   5  13   3       23.20       24.56     13.47 o 
   6  13   3        1.47       15.76     16.26 o 
   7  13   3       13.65        5.22      9.83 o 
   8  13   3        6.81        3.50     10.83 o 
   9  13   3       17.11       20.25     12.24 o 
  -5  14   3        2.91        0.00     16.06 o 
  -4  14   3        0.00       14.81     16.90 o 
  -2  14   3        9.03       11.56     13.09 o 
  -1  14   3       28.36       29.82     15.64 o 
   0  14   3        0.96        7.06     14.30 o 
   1  14   3        1.77        6.99     12.01 o 
   2  14   3       24.36       33.97     17.78 o 
   3  14   3        5.04        8.37     13.38 o 
   4  14   3        8.34        4.49     12.90 o 
   5  14   3       53.54       55.92     16.34 o 
   6  14   3       48.72       61.30     16.38 o 
   7  14   3       12.85       15.20     18.84 o 
  -3  15   3        0.17        2.87     13.93 o 
  -2  15   3        5.15        1.64     16.13 o 
  -1  15   3        0.11        1.03     15.68 o 
   0  15   3        5.83        5.71     13.88 o 
   1  15   3        2.51        5.91     17.74 o 
   2  15   3       18.01       12.15     13.83 o 
   3  15   3       15.11        5.63     13.77 o 
   4  15   3        2.33        2.91     14.10 o 
   5  15   3        0.11        9.70     15.56 o 
   6  15   3        1.56        1.88     14.87 o 
   1  16   3       22.36       20.02     16.66 o 
   2  16   3        6.93        0.00     16.06 o 
   3  16   3        2.71        5.04     18.61 o 
  -5 -15   4        1.62        0.13     13.54 o 
  -4 -15   4       16.48       15.40     13.66 o 
  -3 -15   4        3.48        8.71     10.62 o 
  -2 -15   4       29.46       28.61     17.82 o 
  -1 -15   4        0.55        7.65     14.74 o 
   0 -15   4       24.47       22.79     18.27 o 
   1 -15   4        9.42        5.49     17.13 o 
   2 -15   4        3.27       15.11     19.04 o 
  -7 -14   4        1.25        2.95     10.55 o 
  -6 -14   4        1.05        2.89     10.16 o 
  -5 -14   4        1.17        2.76      9.71 o 
  -4 -14   4       37.77       39.69     10.64 o 
  -3 -14   4       17.48       14.40     10.58 o 
  -2 -14   4        0.31        0.14      8.41 o 
  -1 -14   4        0.13        5.01     13.04 o 
   0 -14   4        5.46       11.05     14.23 o 
   1 -14   4       20.41       19.89     13.23 o 
   2 -14   4        0.86        2.18     12.92 o 
   3 -14   4        2.46        4.09     16.66 o 
   4 -14   4       29.58       32.71     18.67 o 
  -8 -13   4        6.88        1.50      9.07 o 
  -7 -13   4        6.75        5.74     10.14 o 
  -6 -13   4       14.53       17.61     10.60 o 
  -5 -13   4        2.30        3.55      9.04 o 
  -4 -13   4       13.41       15.20      9.44 o 
  -3 -13   4        1.84        2.16      7.70 o 
  -2 -13   4       30.20       39.03      9.69 o 
  -1 -13   4       12.61       17.18     12.77 o 
   0 -13   4        0.09        3.29     10.66 o 
   1 -13   4        6.39       11.67     12.61 o 
   2 -13   4       39.76       34.49     14.67 o 
   3 -13   4        4.05        7.92     12.11 o 
   4 -13   4      159.56      176.51     19.32 o 
   5 -13   4       19.22       41.45     19.51 o 
  -9 -12   4        2.82        5.84     15.30 o 
  -8 -12   4       53.56       51.38     12.71 o 
  -7 -12   4        1.03        6.30      8.77 o 
  -6 -12   4        6.54        3.99      8.51 o 
  -5 -12   4        1.65        0.00      8.34 o 
  -4 -12   4       10.84       10.65      8.61 o 
  -3 -12   4       24.25       35.97     10.63 o 
  -2 -12   4        0.02        2.98      5.63 o 
  -1 -12   4        2.80        5.19      5.84 o 
   0 -12   4       30.47       25.21     11.03 o 
   1 -12   4       91.91       92.72      9.62 o 
   2 -12   4       15.16       14.03      7.17 o 
   3 -12   4      167.55      156.18      9.09 o 
   4 -12   4      607.02      769.60     15.16 o 
   5 -12   4       23.53       23.32     10.87 o 
   6 -12   4       56.63       47.44     17.31 o 
 -10 -11   4        1.33        0.00     14.36 o 
  -9 -11   4        0.06        4.42     12.83 o 
  -8 -11   4       28.77       18.48      9.17 o 
  -7 -11   4       20.76       12.65      8.43 o 
  -6 -11   4       75.89       83.77     11.37 o 
  -5 -11   4        3.18        5.11      7.24 o 
  -4 -11   4        7.62        6.99      6.09 o 
  -3 -11   4       15.09       20.86      7.73 o 
  -2 -11   4       27.89       33.24      5.79 o 
  -1 -11   4       22.57       17.55      5.23 o 
   0 -11   4        0.09        2.25      4.64 o 
   1 -11   4        3.08        0.51      5.29 o 
   2 -11   4       55.18       46.42      6.25 o 
   3 -11   4       84.24       93.18      8.80 o 
   4 -11   4       16.07        6.40      7.11 o 
   5 -11   4        0.38        1.81      5.80 o 
   6 -11   4        1.58       11.18      8.76 o 
   7 -11   4        4.78        9.46     12.77 o 
   8 -11   4        5.90       15.21     18.28 o 
 -11 -10   4        9.12       10.91     11.02 o 
 -10 -10   4        1.30        5.52      9.48 o 
  -9 -10   4       48.95       49.38     13.71 o 
  -8 -10   4        7.07       13.50      8.85 o 
  -7 -10   4       32.58       27.13      7.73 o 
  -6 -10   4       94.72      100.55     10.50 o 
  -5 -10   4       50.34       55.82      8.53 o 
  -4 -10   4       12.96       17.17      6.67 o 
  -3 -10   4       10.79        9.12      6.84 o 
  -2 -10   4       22.50       17.64      7.13 o 
  -1 -10   4       69.62       73.67      6.29 o 
   0 -10   4        4.07        7.21      4.05 o 
   1 -10   4      148.18      122.14      8.78 o 
   2 -10   4      158.07      145.77      8.05 o 
   3 -10   4        2.07        4.00      5.55 o 
   4 -10   4       32.32       32.12      7.12 o 
   5 -10   4       13.32       11.99      7.92 o 
   6 -10   4      102.01       99.62      8.87 o 
   7 -10   4       13.53       16.20     13.82 o 
   8 -10   4       12.03        7.08     13.93 o 
   9 -10   4        0.09       12.71     18.24 o 
 -11  -9   4       11.83        7.25     10.59 o 
 -10  -9   4        0.09        5.49     10.07 o 
  -9  -9   4       23.21       21.54      9.31 o 
  -8  -9   4       37.17       38.37      7.51 o 
  -7  -9   4        7.74        7.09      5.72 o 
  -6  -9   4       23.71       21.33      7.28 o 
  -5  -9   4       12.02       12.41      6.48 o 
  -4  -9   4      374.73      380.54      9.00 o 
  -3  -9   4       48.10       39.24      6.77 o 
  -2  -9   4      675.15      646.69     19.76 o 
  -1  -9   4        1.48        2.97      3.17 o 
   0  -9   4      509.68      507.16     10.55 o 
   1  -9   4       23.99       21.93      4.00 o 
   2  -9   4       12.62       11.48      5.78 o 
   3  -9   4        0.72        0.78      5.36 o 
   4  -9   4       37.31       34.73      8.28 o 
   5  -9   4       65.01       68.57      8.38 o 
   6  -9   4       12.40        5.90      6.89 o 
   7  -9   4        1.57        5.52      7.24 o 
   8  -9   4       19.45        6.90     15.57 o 
   9  -9   4        0.00        5.47     16.84 o 
 -12  -8   4        0.16        5.74     11.97 o 
 -11  -8   4       21.49       14.96     10.48 o 
 -10  -8   4        2.10        2.54      9.75 o 
  -9  -8   4       12.34       12.89      8.72 o 
  -8  -8   4        7.66        7.91      5.44 o 
  -7  -8   4        3.66        3.58      5.19 o 
  -6  -8   4        3.33        3.59      4.33 o 
  -5  -8   4        4.20        4.91      5.06 o 
  -4  -8   4       11.15        6.86      4.47 o 
  -3  -8   4     1746.86     1830.88     16.90 o 
  -2  -8   4      596.51      589.00      7.84 o 
  -1  -8   4      528.76      516.30     10.36 o 
   0  -8   4       74.61       72.60      4.60 o 
   1  -8   4       27.99       26.71      3.90 o 
   2  -8   4       54.23       45.15      4.90 o 
   3  -8   4      232.87      201.42      9.32 o 
   4  -8   4      126.98      102.85     13.16 o 
   5  -8   4       99.35       86.71      8.29 o 
   6  -8   4       22.38       11.57      6.25 o 
   7  -8   4       39.80       49.09      9.51 o 
   8  -8   4       46.84       43.89     12.15 o 
   9  -8   4        0.86        4.21     12.59 o 
  10  -8   4        0.19        4.19     13.87 o 
 -12  -7   4        6.15        3.87      9.98 o 
 -11  -7   4       20.02       10.35      8.81 o 
 -10  -7   4        0.00        4.61      9.70 o 
  -9  -7   4      133.36      139.61     11.09 o 
  -8  -7   4       11.19        7.32      4.83 o 
  -7  -7   4       11.54       12.80      4.64 o 
  -6  -7   4       38.22       37.22      4.45 o 
  -5  -7   4        5.92        6.94      3.35 o 
  -4  -7   4       33.16       30.99      3.90 o 
  -3  -7   4       13.37        8.61      3.11 o 
  -2  -7   4       73.57       82.34      4.45 o 
  -1  -7   4       63.25       59.06      4.25 o 
   0  -7   4        0.35        2.72      2.38 o 
   1  -7   4        0.04        0.66      1.52 o 
   2  -7   4       16.09       13.89      3.79 o 
   3  -7   4      406.19      370.17      8.00 o 
   4  -7   4       66.40       57.51      5.71 o 
   5  -7   4      155.42      125.44     11.94 o 
   6  -7   4       36.13       36.42      6.92 o 
   7  -7   4        7.26       10.34      6.09 o 
   8  -7   4       15.87       20.80      9.89 o 
   9  -7   4       31.26       34.72     13.17 o 
  10  -7   4        3.77        8.30     15.91 o 
 -12  -6   4       17.67       15.00     10.06 o 
 -11  -6   4       84.41       82.23     13.56 o 
 -10  -6   4        0.77        4.17      7.84 o 
  -9  -6   4       29.67       21.24      7.27 o 
  -8  -6   4        5.49        7.37      5.88 o 
  -7  -6   4        6.67        7.15      3.41 o 
  -6  -6   4        1.16        0.62      3.20 o 
  -5  -6   4      133.62      134.04      4.77 o 
  -4  -6   4       64.17       66.78      3.50 o 
  -3  -6   4        6.90        4.96      2.74 o 
  -2  -6   4        5.41       10.93      2.95 o 
  -1  -6   4      143.35      147.91      4.54 o 
   0  -6   4      266.65      247.41      4.71 o 
   1  -6   4      177.02      172.01      3.70 o 
   2  -6   4       12.23        9.94      3.41 o 
   3  -6   4        0.04        3.20      3.11 o 
   4  -6   4       31.17       28.59      4.93 o 
   5  -6   4       12.44       12.67      4.30 o 
   6  -6   4        2.84        4.39      4.43 o 
   7  -6   4        6.23        4.90      5.70 o 
   8  -6   4        0.49        0.00      9.38 o 
   9  -6   4       15.22       16.02     11.69 o 
  10  -6   4       50.26       59.69     16.52 o 
  11  -6   4        0.64        7.95     16.29 o 
 -12  -5   4       24.20       23.74     11.67 o 
 -11  -5   4      140.66      150.02     13.55 o 
 -10  -5   4       15.06       11.14      8.32 o 
  -9  -5   4       44.37       44.69      8.20 o 
  -8  -5   4      311.61      319.29     10.63 o 
  -7  -5   4      171.96      164.82      5.63 o 
  -6  -5   4        0.21        2.14      2.73 o 
  -5  -5   4        9.17        8.01      2.63 o 
  -4  -5   4       26.64       23.12      2.57 o 
  -3  -5   4       13.00       10.18      2.38 o 
  -2  -5   4        1.22        2.29      2.22 o 
  -1  -5   4       14.97       14.81      2.37 o 
   0  -5   4      414.21      451.24      5.25 o 
   1  -5   4      215.93      233.18      5.49 o 
   2  -5   4       43.05       39.61      3.24 o 
   3  -5   4        5.04        6.31      2.79 o 
   4  -5   4       95.11       73.07      4.50 o 
   5  -5   4       41.50       39.10      4.91 o 
   6  -5   4       15.48       12.65      4.60 o 
   7  -5   4        0.55        0.00      4.52 o 
   8  -5   4        0.05        3.72      6.16 o 
   9  -5   4       22.54       37.12     15.41 o 
  10  -5   4      143.40      165.03     19.32 o 
  11  -5   4       19.98       13.87     17.46 o 
 -12  -4   4       10.05        8.11     10.60 o 
 -11  -4   4       18.10       21.63      9.29 o 
 -10  -4   4       21.36       20.24      7.71 o 
  -9  -4   4      797.03      823.81     13.81 o 
  -8  -4   4       25.79       28.11      6.94 o 
  -7  -4   4      204.29      194.22      5.10 o 
  -6  -4   4       12.80       14.39      3.33 o 
  -5  -4   4       42.90       41.45      3.25 o 
  -4  -4   4      339.42      360.23      4.52 o 
  -3  -4   4      390.76      446.73      4.67 o 
  -2  -4   4      133.64      136.55      3.34 o 
  -1  -4   4      746.14      803.82      7.48 o 
   0  -4   4       84.61       83.12      3.08 o 
   1  -4   4       53.79       54.72      2.76 o 
   2  -4   4      170.25      174.67      2.94 o 
   3  -4   4       10.24       10.11      2.79 o 
   4  -4   4       30.43       29.93      2.31 o 
   5  -4   4        6.22        6.20      2.29 o 
   6  -4   4       12.33       14.70      4.88 o 
   7  -4   4       12.98       13.45      5.63 o 
   8  -4   4       32.89       36.87      6.45 o 
   9  -4   4        1.56        3.76      9.65 o 
  10  -4   4       52.59       50.26     17.44 o 
  11  -4   4        1.71        3.67     13.08 o 
  12  -4   4       11.55        6.06     15.10 o 
 -13  -3   4        0.05        7.70     18.78 o 
 -12  -3   4        8.48       13.66     10.99 o 
 -11  -3   4        9.63        5.26     10.49 o 
 -10  -3   4       44.98       37.68      8.51 o 
  -9  -3   4       18.48       12.97      7.18 o 
  -8  -3   4      123.61      128.44     10.54 o 
  -7  -3   4        2.50        4.93      4.16 o 
  -6  -3   4        2.12        4.03      2.30 o 
  -5  -3   4        4.62        4.84      2.08 o 
  -4  -3   4      217.42      226.67      6.90 o 
  -3  -3   4       43.90       43.58      2.26 o 
  -2  -3   4     1194.42     1359.00      9.51 o 
  -1  -3   4      275.90      286.14      3.68 o 
   0  -3   4        3.75        4.84      1.56 o 
   1  -3   4      253.62      281.34      3.09 o 
   2  -3   4      288.03      295.33      5.42 o 
   3  -3   4       83.00       84.94      3.36 o 
   4  -3   4       53.80       53.64      1.93 o 
   5  -3   4       28.65       31.37      2.30 o 
   6  -3   4       15.36       12.86      4.36 o 
   7  -3   4       28.51       24.91      4.84 o 
   8  -3   4      249.10      263.21      8.62 o 
   9  -3   4       89.75       67.39     13.33 o 
  10  -3   4        8.90       12.57     12.02 o 
  11  -3   4       21.37       18.78     15.09 o 
  12  -3   4        6.97        2.51     15.78 o 
 -13  -2   4       10.33        9.84     16.34 o 
 -12  -2   4        5.88       13.13     10.55 o 
 -11  -2   4        9.65        4.32      9.30 o 
 -10  -2   4       16.41       18.84      7.67 o 
  -9  -2   4       37.78       33.41      7.78 o 
  -8  -2   4        4.20        5.56      4.25 o 
  -7  -2   4      396.84      393.25     18.34 o 
  -6  -2   4        5.01        4.60      2.02 o 
  -5  -2   4       43.38       35.73      2.47 o 
  -4  -2   4       17.61       22.16      1.85 o 
  -3  -2   4        1.63        3.25      1.61 o 
  -2  -2   4      479.59      496.58      7.87 o 
  -1  -2   4      827.75      877.35      8.05 o 
   0  -2   4       47.38       49.66      1.92 o 
   1  -2   4        3.49        3.87      1.37 o 
   2  -2   4       54.80       54.36      3.60 o 
   3  -2   4       11.10        7.81      2.86 o 
   4  -2   4      679.34      718.29     18.31 o 
   5  -2   4       77.42       85.44      5.50 o 
   6  -2   4       44.50       42.63      5.75 o 
   7  -2   4        1.50        0.78      6.19 o 
   8  -2   4        1.95        2.21      7.53 o 
   9  -2   4       27.15       27.12     10.75 o 
  10  -2   4        2.07        4.68     10.08 o 
  11  -2   4       31.11       47.48     18.98 o 
  12  -2   4        0.00        0.00     14.43 o 
 -13  -1   4       29.27       32.52     19.41 o 
 -12  -1   4       28.02       26.59     10.40 o 
 -11  -1   4        9.37       12.11      9.19 o 
 -10  -1   4       21.41       26.55      7.55 o 
  -9  -1   4        3.47        0.00      6.08 o 
  -8  -1   4        3.04        4.48      4.94 o 
  -7  -1   4        4.60        2.64      4.33 o 
  -6  -1   4        2.37        3.34      3.61 o 
  -5  -1   4        0.03        1.00      1.12 o 
  -4  -1   4        3.04        4.33      1.35 o 
  -3  -1   4       21.35       15.12      1.53 o 
  -2  -1   4        6.87       12.67      1.46 o 
  -1  -1   4        0.30        1.06      0.88 o 
   0  -1   4        3.08        2.98      1.57 o 
   1  -1   4       68.33       63.46      2.67 o 
   2  -1   4        1.09        2.20      1.79 o 
   3  -1   4      124.38      126.81      3.75 o 
   4  -1   4      639.83      693.20     12.30 o 
   5  -1   4      808.03      882.01      9.18 o 
   6  -1   4       75.58       76.56      5.84 o 
   7  -1   4      238.05      236.01      9.11 o 
   8  -1   4       88.40       76.15      9.01 o 
   9  -1   4      144.46      149.14     12.35 o 
  10  -1   4      160.11      174.80     17.28 o 
  11  -1   4      189.17      170.78     17.41 o 
  12  -1   4       31.51       28.93     16.51 o 
 -12   0   4       58.58       77.86     13.11 o 
 -11   0   4       41.52       52.45     10.09 o 
 -10   0   4        8.03        8.93      7.26 o 
  -9   0   4       84.04       78.08      8.26 o 
  -8   0   4        9.04        4.45      5.05 o 
  -7   0   4       16.05       11.97      4.06 o 
  -6   0   4      127.27      149.50      7.04 o 
  -5   0   4      379.94      398.05      6.83 o 
  -4   0   4       18.78       26.28      2.95 o 
  -3   0   4        2.48        1.68      1.83 o 
  -2   0   4      261.66      249.01      2.75 o 
  -1   0   4     1233.88     1216.07     22.13 o 
   0   0   4      171.02      172.45      3.32 o 
   1   0   4      707.19      698.03      7.29 o 
   2   0   4       24.44       31.64      2.41 o 
   3   0   4      142.35      133.15      3.53 o 
   4   0   4     1498.43     1579.69     21.00 o 
   5   0   4       10.15        7.22      1.65 o 
   6   0   4       81.85       84.32      3.09 o 
   7   0   4      264.73      272.36      7.15 o 
   8   0   4       40.50       50.20     10.28 o 
   9   0   4       21.74       25.12      8.23 o 
  10   0   4      360.38      407.68     17.85 o 
  11   0   4       11.10       19.89     14.67 o 
  12   0   4      208.96      221.24     19.24 o 
  13   0   4      160.98      168.98     22.80 o 
 -12   1   4        8.11       11.80     17.21 o 
 -11   1   4        1.39        3.10      8.53 o 
 -10   1   4       54.19       44.81      8.58 o 
  -9   1   4      117.07      113.70      9.02 o 
  -8   1   4      155.88      131.75      7.79 o 
  -7   1   4        1.41        3.92      3.93 o 
  -6   1   4        3.93        4.88      3.62 o 
  -5   1   4      106.60       98.18      5.13 o 
  -4   1   4       31.30       34.86      3.70 o 
  -3   1   4      118.93      113.76      3.46 o 
  -2   1   4      467.18      510.73      5.93 o 
  -1   1   4        8.02        4.91      1.06 o 
   0   1   4       23.53       23.65      1.58 o 
   1   1   4       23.11       21.26      1.32 o 
   2   1   4     3270.80     3415.06     17.00 o 
   3   1   4      632.27      666.93      5.24 o 
   4   1   4       45.95       48.75      1.98 o 
   5   1   4      327.09      328.40      3.90 o 
   6   1   4       13.13       14.52      2.62 o 
   7   1   4       76.28       62.68      5.77 o 
   8   1   4       75.44       73.05      7.50 o 
   9   1   4       13.38       29.58     11.14 o 
  10   1   4       17.99       16.66      9.64 o 
  11   1   4       17.76       26.20     13.74 o 
  12   1   4       29.79       36.07     18.56 o 
  13   1   4       27.18       18.13     17.79 o 
 -12   2   4        4.69        3.67     15.32 o 
 -11   2   4        0.56        1.95      7.80 o 
 -10   2   4        0.40        3.24      6.68 o 
  -9   2   4       66.59       62.06      7.26 o 
  -8   2   4       36.41       38.54      7.29 o 
  -7   2   4        7.38        6.35      4.92 o 
  -6   2   4        1.41        4.52      4.21 o 
  -5   2   4        0.89        2.59      3.31 o 
  -4   2   4       94.52       97.11      3.99 o 
  -3   2   4     2124.84     2320.17     15.20 o 
  -2   2   4       32.97       30.95      1.45 o 
  -1   2   4      241.98      252.85      4.98 o 
   0   2   4      980.26      926.68     34.98 o 
   1   2   4      159.73      164.31      2.60 o 
   2   2   4     1620.03     1660.85      8.00 o 
   3   2   4       90.46      106.88      2.71 o 
   4   2   4        2.75        3.44      1.59 o 
   5   2   4      435.03      459.35      3.96 o 
   6   2   4       95.89       92.69      2.76 o 
   7   2   4      209.13      232.41      4.35 o 
   8   2   4       36.17       38.67      8.69 o 
   9   2   4      191.71      174.40     12.48 o 
  10   2   4       56.73       74.89     13.12 o 
  11   2   4      133.51      146.88     16.30 o 
  12   2   4        8.49        7.26     15.04 o 
  13   2   4        0.36        0.57     18.33 o 
 -12   3   4       22.34       20.46     18.93 o 
 -11   3   4        0.41        1.67      9.53 o 
 -10   3   4        6.58        6.70      7.68 o 
  -9   3   4       15.15        9.71      5.76 o 
  -8   3   4       17.63       17.67      5.67 o 
  -7   3   4       24.76       18.43      4.86 o 
  -6   3   4        5.99        8.87      4.20 o 
  -5   3   4        1.52        1.18      2.86 o 
  -4   3   4        1.95        3.40      3.03 o 
  -3   3   4      522.82      532.61      4.78 o 
  -2   3   4      873.85      894.57     14.34 o 
  -1   3   4      805.47      908.09     16.07 o 
   0   3   4      897.84      874.86      7.48 o 
   1   3   4     1421.80     1509.38     14.10 o 
   2   3   4        9.11        9.48      1.86 o 
   3   3   4     1195.30     1232.04      9.65 o 
   4   3   4     1734.03     1866.20     22.02 o 
   5   3   4      185.04      199.89      3.35 o 
   6   3   4      462.62      481.43      4.91 o 
   7   3   4      160.01      146.97      5.45 o 
   8   3   4       35.96       34.61      5.92 o 
   9   3   4      143.91      133.73     13.57 o 
  10   3   4       12.65       16.93     12.14 o 
  11   3   4        2.68        1.41     10.96 o 
  12   3   4        6.91       10.59     14.75 o 
  13   3   4        2.93        6.69     14.64 o 
 -12   4   4        0.42        6.01     14.08 o 
 -11   4   4       14.78       14.68     11.42 o 
 -10   4   4        5.36        3.41      6.87 o 
  -9   4   4        2.37        2.66      7.25 o 
  -8   4   4       21.69       18.55      6.47 o 
  -7   4   4        4.62        5.33      4.63 o 
  -6   4   4       20.98       21.40      4.56 o 
  -5   4   4        2.63        3.38      3.40 o 
  -4   4   4       12.25       12.42      2.07 o 
  -3   4   4      170.40      181.05      2.91 o 
  -2   4   4      286.01      268.25      3.39 o 
  -1   4   4      681.50      683.11     28.88 o 
   0   4   4      661.81      705.23     20.69 o 
   1   4   4      734.53      768.56     11.16 o 
   2   4   4       67.77       68.30      2.45 o 
   3   4   4      797.80      778.51      7.65 o 
   4   4   4     2283.20     2375.88     21.52 o 
   5   4   4      994.66     1016.61      8.18 o 
   6   4   4     1553.15     1622.92     19.60 o 
   7   4   4      710.25      723.70      7.92 o 
   8   4   4       51.40       51.05      5.06 o 
   9   4   4        1.71        1.57      5.83 o 
  10   4   4       35.96       31.68     12.72 o 
  11   4   4        1.00       11.71     12.26 o 
  12   4   4       67.30       57.44     15.17 o 
  13   4   4        6.11        6.82     16.74 o 
 -11   5   4        6.63        7.25     14.07 o 
 -10   5   4       15.02       24.31      8.45 o 
  -9   5   4        0.10        0.00      6.34 o 
  -8   5   4       18.23       19.81      8.13 o 
  -7   5   4       21.14       14.47      6.94 o 
  -6   5   4       61.20       45.97      5.65 o 
  -5   5   4      221.55      186.10      5.50 o 
  -4   5   4      178.76      177.77      3.14 o 
  -3   5   4       15.21       14.89      2.19 o 
  -2   5   4      146.57      135.15      2.74 o 
  -1   5   4       38.16       40.90      3.54 o 
   0   5   4       34.30       35.85      2.88 o 
   1   5   4      639.33      662.94     11.09 o 
   2   5   4       27.98       21.53      1.83 o 
   3   5   4      134.98      147.66      5.56 o 
   4   5   4        0.62        2.19      1.87 o 
   5   5   4      127.64      114.68      3.21 o 
   6   5   4      272.79      279.41      5.28 o 
   7   5   4       78.08       71.51      4.68 o 
   8   5   4       11.37       10.80      4.02 o 
   9   5   4        7.50       11.01      6.34 o 
  10   5   4        2.11        5.43      6.80 o 
  11   5   4       28.57       21.66     12.62 o 
  12   5   4        2.00        3.66     13.36 o 
 -11   6   4        0.37        1.47     14.94 o 
 -10   6   4        0.88        2.41      8.70 o 
  -9   6   4       67.48       81.24      9.45 o 
  -8   6   4       33.25       36.19      9.00 o 
  -7   6   4       27.65       32.36      6.72 o 
  -6   6   4       30.98       33.56      5.21 o 
  -5   6   4        4.52        7.53      3.42 o 
  -4   6   4       64.09       66.10      4.64 o 
  -3   6   4       57.76       53.15      2.67 o 
  -2   6   4      134.66      124.90      5.01 o 
  -1   6   4      228.88      218.67      5.29 o 
   0   6   4       10.69        9.97      4.62 o 
   1   6   4      126.66      119.13      6.86 o 
   2   6   4      658.94      631.75     12.34 o 
   3   6   4       36.11       34.46      2.63 o 
   4   6   4      493.20      496.94      6.95 o 
   5   6   4      656.34      662.10     15.53 o 
   6   6   4        7.73        9.88      3.08 o 
   7   6   4       37.55       37.94      4.40 o 
   8   6   4        0.27        1.18      3.95 o 
   9   6   4        0.03        1.67      4.48 o 
  10   6   4        2.08        3.15      7.15 o 
  11   6   4        0.42        6.56     13.55 o 
  12   6   4       35.44       17.58     16.69 o 
  -9   7   4       10.24        7.49      8.15 o 
  -8   7   4      214.22      271.92     11.09 o 
  -7   7   4       12.16       19.82      6.27 o 
  -6   7   4       15.11       18.58      5.43 o 
  -5   7   4       32.41       27.35      4.43 o 
  -4   7   4      228.01      197.03      7.56 o 
  -3   7   4       39.68       25.89      2.72 o 
  -2   7   4      458.29      440.01     19.63 o 
  -1   7   4        0.08        3.34      3.37 o 
   0   7   4      338.68      331.50     10.78 o 
   1   7   4       10.72       10.51      6.12 o 
   2   7   4       12.47       13.29      6.45 o 
   3   7   4      741.93      750.58      6.39 o 
   4   7   4       47.02       51.32      3.80 o 
   5   7   4       16.11       12.70      2.89 o 
   6   7   4       18.40       11.25      4.25 o 
   7   7   4       34.76       35.84      5.54 o 
   8   7   4       23.86       27.22      6.29 o 
   9   7   4        0.03        3.14      5.87 o 
  10   7   4       27.22       23.95      7.88 o 
  11   7   4       21.75       16.64      9.94 o 
  12   7   4        1.23        6.93     16.17 o 
 -10   8   4        0.43        3.83     18.03 o 
  -9   8   4       12.53       12.39      9.63 o 
  -8   8   4        2.30        0.23      7.81 o 
  -7   8   4       21.19       23.66      8.06 o 
  -6   8   4       41.64       43.45      7.53 o 
  -5   8   4       33.07       32.12      6.39 o 
  -4   8   4        2.11        4.62      4.03 o 
  -3   8   4      399.60      404.45      7.67 o 
  -2   8   4       30.30       29.94      5.39 o 
  -1   8   4     1286.41     1291.38     39.49 o 
   0   8   4      838.36      841.30     20.56 o 
   1   8   4      201.68      197.43     11.99 o 
   2   8   4       72.94       73.82      7.01 o 
   3   8   4      109.59      105.61      8.35 o 
   4   8   4       21.78       18.32      5.40 o 
   5   8   4       63.21       71.79      6.71 o 
   6   8   4       28.59       34.62      4.82 o 
   7   8   4       13.60       17.84      4.95 o 
   8   8   4       11.26       13.10      5.42 o 
   9   8   4        3.21        5.08      6.15 o 
  10   8   4        0.35        0.00      8.80 o 
  11   8   4        2.75        3.09      9.48 o 
  -9   9   4        4.27        9.49     11.30 o 
  -8   9   4        3.95        6.45      9.60 o 
  -7   9   4        2.18        2.03      7.86 o 
  -6   9   4      108.37      117.99     10.44 o 
  -5   9   4        2.81        3.95      5.81 o 
  -4   9   4       52.28       50.11      7.70 o 
  -3   9   4        2.41        6.50      4.57 o 
  -2   9   4       10.59       12.12      5.20 o 
  -1   9   4       16.00       13.13      4.50 o 
   0   9   4       10.32       13.34      6.76 o 
   1   9   4       87.62       85.66      7.64 o 
   2   9   4       15.08       21.74      9.78 o 
   3   9   4       24.25       27.80      9.46 o 
   4   9   4      444.20      440.94     14.46 o 
   5   9   4        8.77        5.27      5.26 o 
   6   9   4       14.74       26.61      6.63 o 
   7   9   4        0.07        4.57      5.83 o 
   8   9   4        0.10        4.90      7.11 o 
   9   9   4      113.58      122.90     11.64 o 
  10   9   4        0.47        7.01     13.05 o 
  11   9   4        0.21        2.18     14.50 o 
  -9  10   4        1.55       10.73     17.70 o 
  -8  10   4       12.60       10.89      9.33 o 
  -7  10   4        7.56        8.99      8.59 o 
  -6  10   4       25.79       34.89      8.08 o 
  -5  10   4        0.41        1.11      7.18 o 
  -4  10   4       35.14       55.13      7.13 o 
  -3  10   4        0.45        6.47      6.26 o 
  -2  10   4      171.23      170.31      7.52 o 
  -1  10   4      180.45      181.04      8.49 o 
   0  10   4       14.93       20.70      9.86 o 
   1  10   4       15.67       18.98      8.24 o 
   2  10   4       37.93       24.96      9.27 o 
   3  10   4       12.03        7.55      7.49 o 
   4  10   4        3.62       11.13      7.83 o 
   5  10   4       22.20       24.54      6.92 o 
   6  10   4        2.25        0.85      6.59 o 
   7  10   4       54.01       82.22     10.69 o 
   8  10   4        0.78        2.13      7.08 o 
   9  10   4        0.41        1.74      8.34 o 
  10  10   4        4.10        4.71     12.99 o 
  11  10   4        3.19        0.00     12.84 o 
  -8  11   4       46.04       62.19     14.42 o 
  -7  11   4       25.10       38.65     12.32 o 
  -6  11   4        0.28        2.25      8.80 o 
  -5  11   4        5.67        6.55      9.41 o 
  -4  11   4        9.37       12.29      6.89 o 
  -3  11   4       19.98       15.04      6.73 o 
  -2  11   4        0.93        2.67      5.69 o 
  -1  11   4       25.80       25.78      6.52 o 
   0  11   4       11.65       15.53      9.16 o 
   1  11   4        1.55        0.17      7.51 o 
   2  11   4       34.38       29.38     11.22 o 
   3  11   4        0.09        1.09      8.58 o 
   4  11   4       55.56       60.08     12.43 o 
   5  11   4        7.93        9.90      9.13 o 
   6  11   4       20.12       11.44      7.42 o 
   7  11   4       98.05      108.87     15.14 o 
   8  11   4        2.64        8.16      8.61 o 
   9  11   4       30.23       21.61     10.90 o 
  10  11   4       13.70       10.36     11.28 o 
  -7  12   4       82.07       93.00     14.24 o 
  -6  12   4       18.19       24.00     10.62 o 
  -5  12   4        6.13       12.10     10.54 o 
  -4  12   4        0.28        6.32      7.68 o 
  -3  12   4       64.68       74.11      9.52 o 
  -2  12   4        0.75        3.85      6.18 o 
  -1  12   4       11.70       21.95     11.18 o 
   0  12   4        0.09        7.55     11.19 o 
   1  12   4       11.76        9.61     10.00 o 
   2  12   4       29.04       35.06     11.48 o 
   3  12   4        4.09        6.63     10.58 o 
   4  12   4        2.93        0.78     10.06 o 
   5  12   4       17.07       12.86     11.50 o 
   6  12   4        2.75       12.56     14.55 o 
   7  12   4        0.03        3.48      8.88 o 
   8  12   4       16.35       19.69     10.61 o 
   9  12   4       19.51       14.12     12.18 o 
  -6  13   4        1.18        0.00      9.95 o 
  -5  13   4        3.52        6.86     10.19 o 
  -4  13   4       25.28       23.47     10.46 o 
  -3  13   4       22.96       15.57     12.06 o 
  -2  13   4      126.71      141.24     17.73 o 
  -1  13   4        0.63        2.78     10.57 o 
   0  13   4       22.51       17.57     10.68 o 
   1  13   4        7.60        9.93     10.55 o 
   2  13   4       16.11       18.86     11.37 o 
   3  13   4       60.10       73.19     16.62 o 
   4  13   4        1.09        2.05     14.21 o 
   5  13   4        0.32        1.93     11.75 o 
   6  13   4        8.28       19.99     16.42 o 
   7  13   4        0.29        5.39     14.45 o 
   8  13   4        8.10       11.93     14.98 o 
  -4  14   4        0.84        0.91     18.12 o 
  -3  14   4       23.64       30.36     19.92 o 
  -2  14   4       13.96       14.24     14.08 o 
  -1  14   4       67.68       94.02     17.90 o 
   0  14   4       50.07       62.88     14.86 o 
   1  14   4        8.32        5.54     14.84 o 
   2  14   4        0.25        0.00     11.82 o 
   3  14   4        0.14        4.75     13.20 o 
   4  14   4       10.17        3.02     12.61 o 
   5  14   4       66.39       77.44     20.24 o 
   6  14   4        7.61        4.24     13.85 o 
   7  14   4        2.49        3.00     14.40 o 
  -1  15   4        3.96        5.16     15.30 o 
   0  15   4        0.03        1.17     13.10 o 
   1  15   4       30.36       36.06     17.33 o 
   2  15   4       22.53       22.45     17.31 o 
   3  15   4        0.01        7.13     14.36 o 
   4  15   4       18.32       10.45     16.27 o 
   5  15   4        3.52        6.62     14.62 o 
   6  15   4        0.10        8.21     19.68 o 
  -5 -15   5        2.34        8.37     11.75 o 
  -4 -15   5       14.14       17.44     12.01 o 
  -3 -15   5        4.43        5.19     12.28 o 
  -2 -15   5        0.09        0.00     14.91 o 
  -1 -15   5       15.26        6.81     16.16 o 
   0 -15   5        2.59        8.06     15.48 o 
   1 -15   5       21.17       17.66     21.54 o 
   2 -15   5       34.34       59.55     24.18 o 
  -7 -14   5        2.09        4.40     11.28 o 
  -6 -14   5       19.54       27.03     12.89 o 
  -5 -14   5        4.98        8.45     10.59 o 
  -4 -14   5       27.55       26.52      9.52 o 
  -3 -14   5        7.62       12.38      9.81 o 
  -2 -14   5       51.43       63.20     11.04 o 
  -1 -14   5        7.99       12.35     15.19 o 
   0 -14   5      106.88      119.18     12.54 o 
   1 -14   5       12.65        8.85     15.86 o 
   2 -14   5       21.86       22.59     18.60 o 
   3 -14   5       22.57       11.65     16.75 o 
   4 -14   5        0.13        0.00     14.62 o 
  -8 -13   5        2.97        3.32     11.47 o 
  -7 -13   5        7.98        3.68     10.41 o 
  -6 -13   5       30.95       27.06     12.41 o 
  -5 -13   5       17.56       15.02      9.02 o 
  -4 -13   5        4.21        2.10      8.25 o 
  -3 -13   5       29.18       33.79      8.33 o 
  -2 -13   5      132.51      140.61      8.50 o 
  -1 -13   5       90.20       82.71      9.26 o 
   0 -13   5       11.71        7.67      7.86 o 
   1 -13   5        5.53        4.87      9.41 o 
   2 -13   5        4.42        2.85      7.88 o 
   3 -13   5       92.09       82.52     12.06 o 
   4 -13   5       59.77       41.92     16.17 o 
   5 -13   5       42.21       37.99     17.43 o 
  -9 -12   5        3.87        4.15     15.47 o 
  -8 -12   5        0.00        1.46      9.96 o 
  -7 -12   5        8.05        8.58      9.66 o 
  -6 -12   5        0.04        0.82      8.41 o 
  -5 -12   5       35.63       46.11      9.32 o 
  -4 -12   5       39.25       53.04      9.72 o 
  -3 -12   5        2.14        6.02      6.91 o 
  -2 -12   5       13.30       12.16      6.38 o 
  -1 -12   5        1.93        3.71      5.66 o 
   0 -12   5       21.63       22.89      7.33 o 
   1 -12   5       79.06       82.88     10.04 o 
   2 -12   5       48.81       53.29      9.18 o 
   3 -12   5      120.26      115.88     12.79 o 
   4 -12   5       18.16       36.05      9.32 o 
   5 -12   5       62.13       67.44     12.37 o 
   6 -12   5       15.54       18.96     11.84 o 
   7 -12   5       14.89       17.90     19.35 o 
 -10 -11   5        0.94        0.00     17.43 o 
  -9 -11   5        1.97        1.97     13.40 o 
  -8 -11   5        2.74        0.00      9.79 o 
  -7 -11   5       12.33       10.54      9.27 o 
  -6 -11   5       18.95       13.63      9.04 o 
  -5 -11   5       48.56       51.86      9.77 o 
  -4 -11   5      161.18      192.25     10.32 o 
  -3 -11   5        4.43        5.99      6.61 o 
  -2 -11   5       68.10       64.16      7.07 o 
  -1 -11   5        2.04        6.03      4.68 o 
   0 -11   5       59.69       60.43      7.58 o 
   1 -11   5      269.90      284.90     11.13 o 
   2 -11   5      237.77      249.91     11.12 o 
   3 -11   5       39.89       48.83      8.49 o 
   4 -11   5       12.00       12.34      8.81 o 
   5 -11   5      203.47      217.57     12.09 o 
   6 -11   5      110.56      142.06     11.74 o 
   7 -11   5        1.04        2.48     12.75 o 
   8 -11   5        0.15        0.00     17.69 o 
 -10 -10   5       16.95       25.62     19.70 o 
  -9 -10   5       15.12       14.45     13.22 o 
  -8 -10   5       14.79       15.40     10.15 o 
  -7 -10   5       55.25       56.04     10.40 o 
  -6 -10   5       48.79       47.05      8.45 o 
  -5 -10   5        6.70        5.75      5.83 o 
  -4 -10   5       23.22       19.66      5.96 o 
  -3 -10   5        0.00        0.43      5.42 o 
  -2 -10   5        3.92        8.03      5.49 o 
  -1 -10   5       53.85       53.06      6.03 o 
   0 -10   5       86.87       73.93      5.72 o 
   1 -10   5      118.24      129.83      8.29 o 
   2 -10   5      118.62      124.45      8.69 o 
   3 -10   5        2.60        5.56      5.62 o 
   4 -10   5       90.36      103.09      9.44 o 
   5 -10   5       17.94       10.98      6.91 o 
   6 -10   5        5.46        6.63      7.83 o 
   7 -10   5       16.81       14.52      9.36 o 
   8 -10   5        5.31        0.00     14.17 o 
 -11  -9   5        0.21        0.00     10.08 o 
 -10  -9   5        0.10        2.69      9.07 o 
  -9  -9   5      137.61      161.04     12.27 o 
  -8  -9   5        0.56        5.56      7.51 o 
  -7  -9   5      110.00      109.10     10.25 o 
  -6  -9   5        0.03        4.23      6.29 o 
  -5  -9   5        0.19        2.23      5.64 o 
  -4  -9   5      155.53      154.04      7.51 o 
  -3  -9   5       40.01       31.83      6.74 o 
  -2  -9   5       70.06       67.39      6.20 o 
  -1  -9   5      558.02      525.89      7.18 o 
   0  -9   5      138.94      135.09      5.43 o 
   1  -9   5      155.50      144.19      5.66 o 
   2  -9   5      200.11      198.58      7.82 o 
   3  -9   5       98.14       82.92      7.44 o 
   4  -9   5       12.67       13.02      6.10 o 
   5  -9   5       11.51       11.37      6.20 o 
   6  -9   5       28.71       24.81      7.94 o 
   7  -9   5        4.86        4.05      7.64 o 
   8  -9   5        0.05        6.77     12.78 o 
   9  -9   5        9.12       11.43     18.15 o 
 -11  -8   5       24.29       26.38     11.70 o 
 -10  -8   5        3.83        0.00     13.53 o 
  -9  -8   5       20.24       17.19     10.32 o 
  -8  -8   5       13.40       11.09      5.64 o 
  -7  -8   5        2.17        0.28      5.13 o 
  -6  -8   5       12.13        3.97      6.23 o 
  -5  -8   5        6.62        3.40      4.53 o 
  -4  -8   5       21.28       21.74      6.23 o 
  -3  -8   5       29.93       27.04      6.45 o 
  -2  -8   5      180.63      178.34      5.73 o 
  -1  -8   5        7.98        8.01      3.76 o 
   0  -8   5       27.59       18.38      3.60 o 
   1  -8   5       52.73       49.12      4.13 o 
   2  -8   5        0.35        0.00      4.10 o 
   3  -8   5        0.09        2.73      4.61 o 
   4  -8   5       24.07       20.21      5.27 o 
   5  -8   5       29.15       18.25      5.47 o 
   6  -8   5       29.82       32.92      8.61 o 
   7  -8   5        8.83        6.04      7.80 o 
   8  -8   5        0.46        5.46     12.05 o 
   9  -8   5        2.31        5.63     13.69 o 
  10  -8   5        0.11        3.22     14.51 o 
 -12  -7   5        8.77        3.45     10.50 o 
 -11  -7   5       32.75       35.10      9.95 o 
 -10  -7   5       15.59       19.36      9.54 o 
  -9  -7   5        0.68        4.60      7.67 o 
  -8  -7   5        0.27        3.18      7.99 o 
  -7  -7   5       10.28        6.82      4.91 o 
  -6  -7   5       17.06       13.78      4.33 o 
  -5  -7   5      345.11      331.23     12.69 o 
  -4  -7   5      285.07      247.45      6.84 o 
  -3  -7   5        4.99        5.89      3.19 o 
  -2  -7   5      242.49      233.36      5.76 o 
  -1  -7   5     2699.26     2741.69     43.55 o 
   0  -7   5       12.71       13.16      3.52 o 
   1  -7   5      122.08      116.45      4.35 o 
   2  -7   5       20.48       11.04      3.80 o 
   3  -7   5       10.08        4.68      3.89 o 
   4  -7   5      420.83      429.00     20.70 o 
   5  -7   5      180.86      164.84      7.90 o 
   6  -7   5        4.53        2.19      5.18 o 
   7  -7   5       51.67       43.26      7.70 o 
   8  -7   5        6.53        6.06     10.64 o 
   9  -7   5        5.74       10.05     13.84 o 
  10  -7   5        1.36        2.37     13.81 o 
 -12  -6   5        5.12        0.00     11.31 o 
 -11  -6   5        1.57        4.66     10.33 o 
 -10  -6   5        5.38        6.17      9.92 o 
  -9  -6   5        0.04        0.55      6.87 o 
  -8  -6   5        1.87        4.57      7.43 o 
  -7  -6   5       73.02       82.64      6.00 o 
  -6  -6   5       99.11       95.08      5.93 o 
  -5  -6   5      325.77      309.94      5.85 o 
  -4  -6   5      149.03      124.67      4.67 o 
  -3  -6   5       11.63       10.63      3.48 o 
  -2  -6   5      826.45      813.57      7.77 o 
  -1  -6   5      152.49      146.68      4.43 o 
   0  -6   5       31.61       35.04      3.81 o 
   1  -6   5      133.59      123.40      3.81 o 
   2  -6   5      145.35      135.66      4.70 o 
   3  -6   5        2.57        4.39      3.31 o 
   4  -6   5      363.12      326.19      7.78 o 
   5  -6   5      401.56      343.78      8.28 o 
   6  -6   5      131.20      118.32      8.06 o 
   7  -6   5       27.89       17.58      6.25 o 
   8  -6   5        0.15        1.28      6.85 o 
   9  -6   5        1.75        1.97     11.18 o 
  10  -6   5        4.73        5.33     12.88 o 
  11  -6   5        7.39       12.33     18.81 o 
 -12  -5   5       12.35       13.92     12.51 o 
 -11  -5   5       29.66       26.49      9.11 o 
 -10  -5   5        7.99        4.90      7.96 o 
  -9  -5   5        0.11        0.00      7.72 o 
  -8  -5   5        0.56        2.99      6.09 o 
  -7  -5   5      297.80      278.62      8.09 o 
  -6  -5   5       73.20       68.96      4.46 o 
  -5  -5   5        0.04        0.53      2.41 o 
  -4  -5   5      310.16      290.58      4.58 o 
  -3  -5   5      374.02      384.86      5.31 o 
  -2  -5   5        3.32        2.85      2.26 o 
  -1  -5   5       60.28       55.73      3.14 o 
   0  -5   5        1.66        2.19      2.01 o 
   1  -5   5      125.02      117.55      2.99 o 
   2  -5   5      319.81      327.83      4.70 o 
   3  -5   5      104.72      100.55      5.89 o 
   4  -5   5       52.70       59.58      5.13 o 
   5  -5   5       28.70       23.21      4.88 o 
   6  -5   5      165.35      152.63     10.16 o 
   7  -5   5        3.97        4.99      5.50 o 
   8  -5   5        3.39        0.00      6.80 o 
   9  -5   5        0.00        2.83     11.68 o 
  10  -5   5        0.01        8.63     17.61 o 
  11  -5   5        1.61        8.74     16.23 o 
 -12  -4   5        0.00        0.44     10.05 o 
 -11  -4   5        4.08        6.14      8.80 o 
 -10  -4   5       19.82       21.25      8.85 o 
  -9  -4   5      146.41      140.08      9.28 o 
  -8  -4   5       87.75       77.44      7.19 o 
  -7  -4   5       31.05       33.28      6.40 o 
  -6  -4   5        5.11        6.88      3.13 o 
  -5  -4   5      690.25      707.58     10.28 o 
  -4  -4   5      660.27      673.62      7.94 o 
  -3  -4   5      103.40      104.70      3.45 o 
  -2  -4   5       12.61       10.21      2.29 o 
  -1  -4   5       82.25       91.27      3.08 o 
   0  -4   5      683.45      729.92      8.64 o 
   1  -4   5        2.91        3.00      1.63 o 
   2  -4   5       13.36        9.13      1.82 o 
   3  -4   5       71.26       67.26      3.60 o 
   4  -4   5        1.37        2.57      1.63 o 
   5  -4   5        2.25        1.42      3.53 o 
   6  -4   5       36.07       36.89      6.62 o 
   7  -4   5       19.01       15.42      5.78 o 
   8  -4   5       12.68       10.66      7.11 o 
   9  -4   5        1.77        9.80     13.48 o 
  10  -4   5        0.86        3.18     11.70 o 
  11  -4   5        4.92        2.30     13.50 o 
  12  -4   5        4.46        9.01     20.73 o 
 -12  -3   5        5.28        0.00     10.00 o 
 -11  -3   5       53.78       49.05     10.82 o 
 -10  -3   5       26.40       20.74      8.61 o 
  -9  -3   5        2.12        3.08      6.01 o 
  -8  -3   5      429.19      432.71     10.15 o 
  -7  -3   5      920.40      896.12     12.61 o 
  -6  -3   5      294.95      291.69      5.81 o 
  -5  -3   5       55.56       53.36      3.06 o 
  -4  -3   5        6.98        5.91      2.25 o 
  -3  -3   5       45.34       45.27      2.66 o 
  -2  -3   5     1120.05     1218.79      9.42 o 
  -1  -3   5     1059.68     1132.41     10.97 o 
   0  -3   5      233.31      283.13      4.64 o 
   1  -3   5      340.95      351.20      3.62 o 
   2  -3   5       29.20       23.27      1.75 o 
   3  -3   5       32.50       41.06      3.24 o 
   4  -3   5       41.50       38.88      3.85 o 
   5  -3   5        0.21        1.75      3.20 o 
   6  -3   5        0.00        1.45      3.63 o 
   7  -3   5        7.52       10.39      5.23 o 
   8  -3   5        1.22        6.36      5.94 o 
   9  -3   5       19.80       21.69      5.71 o 
  10  -3   5        0.45        0.00     11.20 o 
  11  -3   5       16.03       19.76     14.63 o 
  12  -3   5       17.44       30.56     22.43 o 
 -12  -2   5       11.59        5.25     10.29 o 
 -11  -2   5        5.39        4.42      7.80 o 
 -10  -2   5        2.13        1.69      6.66 o 
  -9  -2   5       15.86       15.06      6.58 o 
  -8  -2   5      430.24      425.23      9.90 o 
  -7  -2   5      139.61      143.33      6.63 o 
  -6  -2   5       14.27       12.09      3.29 o 
  -5  -2   5       84.41       81.72      2.99 o 
  -4  -2   5       14.27       14.10      2.11 o 
  -3  -2   5        0.00        1.79      1.61 o 
  -2  -2   5     6372.34     6995.02     55.34 o 
  -1  -2   5       52.04       54.67      2.46 o 
   0  -2   5     1288.13     1500.68      8.55 o 
   1  -2   5       61.36       72.38      2.04 o 
   2  -2   5        4.18        6.13      1.24 o 
   3  -2   5      358.55      396.43      6.41 o 
   4  -2   5      137.83      156.22      5.89 o 
   5  -2   5        0.17        2.10      3.57 o 
   6  -2   5       87.88       92.64      6.67 o 
   7  -2   5       16.05       19.74      9.02 o 
   8  -2   5       41.82       43.91      9.58 o 
   9  -2   5        0.90        3.81      5.49 o 
  10  -2   5       62.12       73.30     16.37 o 
  11  -2   5        1.82        2.15     15.32 o 
  12  -2   5       27.37       14.72     17.87 o 
 -12  -1   5        7.25        4.11     10.49 o 
 -11  -1   5       37.18       34.55      9.10 o 
 -10  -1   5       37.14       29.06      7.55 o 
  -9  -1   5       11.52       10.66      5.74 o 
  -8  -1   5        7.70        6.11      5.36 o 
  -7  -1   5        4.42        3.48      4.07 o 
  -6  -1   5        0.17        2.97      4.24 o 
  -5  -1   5      123.63      105.70      5.02 o 
  -4  -1   5      215.84      232.19      5.61 o 
  -3  -1   5        2.68        2.74      1.46 o 
  -2  -1   5      113.39      112.38      2.06 o 
  -1  -1   5        0.29        1.97      1.26 o 
   0  -1   5      177.98      181.66      5.50 o 
   1  -1   5      125.56      131.48      2.83 o 
   2  -1   5        0.19        0.89      2.06 o 
   3  -1   5        2.01        2.33      2.82 o 
   4  -1   5       13.60       14.45      3.52 o 
   5  -1   5      325.36      346.59     11.50 o 
   6  -1   5      216.55      219.35      6.66 o 
   7  -1   5       21.24       21.66      6.27 o 
   8  -1   5        4.92        1.86      7.24 o 
   9  -1   5       29.88       34.55     10.73 o 
  10  -1   5        1.92        0.00     10.83 o 
  11  -1   5       21.33       28.77     15.44 o 
  12  -1   5       10.05        5.33     17.65 o 
 -12   0   5        6.01        6.10      9.94 o 
 -11   0   5        8.47       11.33      8.12 o 
 -10   0   5       45.36       42.03      9.54 o 
  -9   0   5        0.07        0.49      6.33 o 
  -8   0   5        0.21        0.47      4.82 o 
  -7   0   5        0.87        1.08      4.06 o 
  -6   0   5       55.39       45.65      4.75 o 
  -5   0   5       36.11       36.28      4.38 o 
  -4   0   5      225.97      211.43      5.97 o 
  -3   0   5        3.43        7.31      1.33 o 
  -2   0   5       21.07       22.91      2.38 o 
  -1   0   5      298.27      327.52     13.29 o 
   0   0   5      336.16      373.07      7.37 o 
   1   0   5      750.34      787.97      6.30 o 
   2   0   5        3.11        4.70      2.54 o 
   3   0   5       19.73       23.17      3.21 o 
   4   0   5       44.08       46.00      3.82 o 
   5   0   5      120.82      114.94      4.75 o 
   6   0   5        0.00        3.32      3.55 o 
   7   0   5       43.16       47.54      5.75 o 
   8   0   5        9.11       10.44      6.82 o 
   9   0   5       39.95       31.19     10.26 o 
  10   0   5       27.77       28.38      9.84 o 
  11   0   5       73.53       87.22     21.12 o 
  12   0   5      129.88      151.84     23.24 o 
 -12   1   5       42.39       48.46     12.31 o 
 -11   1   5        0.08        4.57      8.95 o 
 -10   1   5       69.13       70.50     10.60 o 
  -9   1   5      126.45      144.94     10.39 o 
  -8   1   5       50.35       41.53      6.19 o 
  -7   1   5      101.81       95.18      6.54 o 
  -6   1   5       38.73       29.77      5.03 o 
  -5   1   5       30.09       28.06      4.61 o 
  -4   1   5       14.10        9.27      2.96 o 
  -3   1   5      335.76      376.37      8.08 o 
  -2   1   5        0.00        1.58      1.50 o 
  -1   1   5      101.18       98.42      3.27 o 
   0   1   5       11.35       10.96      2.65 o 
   1   1   5      510.19      532.48      3.94 o 
   2   1   5        0.00        1.38      1.34 o 
   3   1   5      248.54      269.58      3.99 o 
   4   1   5       83.41       80.99      4.18 o 
   5   1   5      486.27      527.01     12.46 o 
   6   1   5      119.84      111.76      5.52 o 
   7   1   5       21.36       18.52      5.22 o 
   8   1   5        4.54        6.75      6.42 o 
   9   1   5        0.02        4.14      8.25 o 
  10   1   5       38.07       62.98     17.04 o 
  11   1   5      123.24      107.77     16.77 o 
  12   1   5      156.27      168.43     24.18 o 
 -12   2   5        0.91        6.85     11.89 o 
 -11   2   5        8.94        6.67      9.33 o 
 -10   2   5        3.84        5.46      7.62 o 
  -9   2   5       34.39       29.56      7.68 o 
  -8   2   5      238.26      214.26      9.49 o 
  -7   2   5       79.69       65.62      7.28 o 
  -6   2   5      204.83      182.36      7.42 o 
  -5   2   5        6.24        6.98      3.34 o 
  -4   2   5        6.56        4.86      2.81 o 
  -3   2   5       61.87       57.11      3.23 o 
  -2   2   5        7.67       15.50      1.49 o 
  -1   2   5        0.28        2.92      1.57 o 
   0   2   5      228.69      245.41      7.67 o 
   1   2   5       87.55       87.45      2.32 o 
   2   2   5       15.22       18.01      2.42 o 
   3   2   5     1405.00     1527.95     18.88 o 
   4   2   5      136.88      151.45      3.94 o 
   5   2   5        9.56       10.91      1.99 o 
   6   2   5        0.21        0.43      1.87 o 
   7   2   5        0.06        0.34      3.80 o 
   8   2   5       49.73       51.62     11.86 o 
   9   2   5       13.96       14.30      7.86 o 
  10   2   5        0.15        2.63     10.33 o 
  11   2   5       63.82       60.21     15.91 o 
  12   2   5        1.68        3.46     17.40 o 
  13   2   5        0.36        0.00     15.19 o 
 -12   3   5       10.05       11.26     19.35 o 
 -11   3   5        5.70        6.61      8.76 o 
 -10   3   5        0.98        1.83      7.19 o 
  -9   3   5        8.28        8.03      7.13 o 
  -8   3   5       31.81       25.21      6.13 o 
  -7   3   5      189.46      178.44      7.83 o 
  -6   3   5       98.53       95.96      5.86 o 
  -5   3   5        1.41        2.52      3.44 o 
  -4   3   5       34.88       29.68      3.99 o 
  -3   3   5        1.87        5.56      1.48 o 
  -2   3   5        0.08        2.33      1.31 o 
  -1   3   5     2802.66     3060.38     29.42 o 
   0   3   5      254.91      252.64     11.84 o 
   1   3   5      163.89      169.38      2.57 o 
   2   3   5      120.49      131.62      2.82 o 
   3   3   5       83.27       87.40      3.05 o 
   4   3   5      502.73      554.12      4.85 o 
   5   3   5       45.44       49.93      2.83 o 
   6   3   5        1.71        2.09      2.29 o 
   7   3   5        0.37        0.45      2.58 o 
   8   3   5        1.13        2.99      6.55 o 
   9   3   5      164.37      155.69     13.65 o 
  10   3   5       13.85        9.88      9.34 o 
  11   3   5        4.53        6.04     11.72 o 
  12   3   5       27.23       19.22     17.75 o 
 -12   4   5        3.96        4.98     20.03 o 
 -11   4   5        2.59        6.05      9.39 o 
 -10   4   5       14.53       13.87      9.54 o 
  -9   4   5        1.42        0.88      8.07 o 
  -8   4   5        0.90        1.10      5.53 o 
  -7   4   5       79.62       71.83      7.27 o 
  -6   4   5       14.35        7.83      4.42 o 
  -5   4   5       68.70       60.72      4.76 o 
  -4   4   5        1.47        1.66      1.49 o 
  -3   4   5       12.22       11.43      1.96 o 
  -2   4   5        8.89       10.14      1.74 o 
  -1   4   5      400.10      432.91     11.89 o 
   0   4   5      147.03      155.27      4.37 o 
   1   4   5      131.92      130.65      5.98 o 
   2   4   5       68.57       76.66      2.96 o 
   3   4   5      183.72      193.43      3.60 o 
   4   4   5      458.56      473.05      9.58 o 
   5   4   5        8.74        7.65      2.37 o 
   6   4   5      364.30      356.98      4.55 o 
   7   4   5        0.01        0.59      3.05 o 
   8   4   5        6.17        5.18      5.09 o 
   9   4   5       29.65       37.99      7.06 o 
  10   4   5        2.24        5.98     12.12 o 
  11   4   5        0.03        0.00     11.08 o 
  12   4   5       43.76       34.59     17.91 o 
 -11   5   5        0.10        3.06      8.82 o 
 -10   5   5       14.05       16.44     10.67 o 
  -9   5   5        5.15        0.52      7.36 o 
  -8   5   5        2.50        6.53      6.42 o 
  -7   5   5        2.04        3.53      4.66 o 
  -6   5   5       44.21       39.96      5.90 o 
  -5   5   5       12.42        4.65      2.95 o 
  -4   5   5      205.82      202.95      5.38 o 
  -3   5   5        3.84        4.18      1.84 o 
  -2   5   5      199.54      199.25      3.34 o 
  -1   5   5      912.82      961.78     26.76 o 
   0   5   5       33.14       32.95      3.31 o 
   1   5   5      211.19      217.78      6.97 o 
   2   5   5      208.07      216.87      7.18 o 
   3   5   5       21.88       24.09      2.97 o 
   4   5   5        1.95        3.24      2.04 o 
   5   5   5     1150.00     1136.52     15.12 o 
   6   5   5      714.88      714.81      7.95 o 
   7   5   5      615.16      632.47      9.09 o 
   8   5   5      362.57      352.25     15.38 o 
   9   5   5       32.28       19.07      6.52 o 
  10   5   5       33.23       27.14      7.99 o 
  11   5   5       61.49       70.35     15.39 o 
  12   5   5        0.06        0.00     14.79 o 
 -10   6   5        0.19        2.06      7.98 o 
  -9   6   5       17.33       14.30      8.36 o 
  -8   6   5        1.98        4.19      6.25 o 
  -7   6   5        3.94        6.70      5.97 o 
  -6   6   5        8.10        9.98      3.99 o 
  -5   6   5       33.57       21.99      4.02 o 
  -4   6   5       20.07       12.75      2.78 o 
  -3   6   5      871.45      852.90     11.98 o 
  -2   6   5       39.89       32.61      2.49 o 
  -1   6   5      101.33      101.15      4.89 o 
   0   6   5       99.78       94.77      4.58 o 
   1   6   5        2.37        4.60      4.65 o 
   2   6   5        0.28        3.69      4.09 o 
   3   6   5       48.75       50.67      2.83 o 
   4   6   5      286.56      286.35      4.20 o 
   5   6   5      428.79      432.93      7.41 o 
   6   6   5        0.15        1.51      3.25 o 
   7   6   5      164.11      161.56      5.73 o 
   8   6   5      221.31      211.74     10.27 o 
   9   6   5       16.08       13.93      7.78 o 
  10   6   5        0.43        0.00      7.34 o 
  11   6   5       75.68       69.55     15.11 o 
  12   6   5        2.98        0.26     15.69 o 
 -10   7   5        5.70        5.36      9.47 o 
  -9   7   5        0.00        0.09      8.53 o 
  -8   7   5       51.45       74.20     11.02 o 
  -7   7   5       78.67       90.12     10.43 o 
  -6   7   5        1.10        2.47      5.44 o 
  -5   7   5       11.41       12.74      6.08 o 
  -4   7   5        5.31        6.39      5.31 o 
  -3   7   5      375.14      354.54      8.93 o 
  -2   7   5       18.82       17.30      4.10 o 
  -1   7   5       92.22       80.87      5.55 o 
   0   7   5       41.96       42.03      5.16 o 
   1   7   5       13.10       16.14      4.61 o 
   2   7   5      176.37      173.22      8.70 o 
   3   7   5      277.44      262.91      9.86 o 
   4   7   5      182.74      161.92      9.68 o 
   5   7   5      145.25      147.29      4.64 o 
   6   7   5      262.49      249.28      5.97 o 
   7   7   5       15.24       17.76      4.19 o 
   8   7   5       27.38       21.99      5.80 o 
   9   7   5      199.78      190.80     11.16 o 
  10   7   5        1.77        0.00      7.61 o 
  11   7   5        2.06        4.56      9.30 o 
  12   7   5        3.19        5.44     14.17 o 
 -10   8   5        0.01        2.40     11.18 o 
  -9   8   5        0.33        0.70     10.26 o 
  -8   8   5        3.04        5.47     10.51 o 
  -7   8   5       35.95       36.06      9.02 o 
  -6   8   5       69.70       81.11      9.27 o 
  -5   8   5       81.54       85.65      8.10 o 
  -4   8   5       22.32       21.75      6.64 o 
  -3   8   5        0.43        4.21      3.68 o 
  -2   8   5      705.39      679.96     13.31 o 
  -1   8   5      531.02      496.40     22.36 o 
   0   8   5      176.26      167.87      8.64 o 
   1   8   5      107.32      116.29      8.80 o 
   2   8   5        9.11       10.93      5.62 o 
   3   8   5      380.64      374.27     11.56 o 
   4   8   5       28.22       20.92      6.13 o 
   5   8   5       39.41       44.99      7.22 o 
   6   8   5       47.47       44.99      6.85 o 
   7   8   5       12.12       10.77      6.25 o 
   8   8   5       16.78       14.28      7.62 o 
   9   8   5       12.68        7.32      9.59 o 
  10   8   5       26.97       19.89     13.14 o 
  11   8   5        9.82        7.21     15.68 o 
  -9   9   5        0.73        0.00      9.36 o 
  -8   9   5       36.41       40.93     11.73 o 
  -7   9   5       73.58       92.10     17.87 o 
  -6   9   5        4.61        2.59      7.17 o 
  -5   9   5        0.18        1.54      6.74 o 
  -4   9   5       14.05       12.86      6.59 o 
  -3   9   5       53.69       43.48      5.25 o 
  -2   9   5       62.59       67.17      6.47 o 
  -1   9   5     1258.25     1278.82     42.23 o 
   0   9   5       46.93       55.97      7.72 o 
   1   9   5      854.90      926.13     17.92 o 
   2   9   5      489.21      474.17     13.33 o 
   3   9   5       38.03       41.05      8.77 o 
   4   9   5       37.65       25.81      8.16 o 
   5   9   5       12.78       20.71      8.64 o 
   6   9   5        1.53        3.36      5.90 o 
   7   9   5      177.47      176.68     10.65 o 
   8   9   5       14.39       15.40      8.15 o 
   9   9   5        0.02        1.43      7.04 o 
  10   9   5       11.77       10.15     16.21 o 
  11   9   5       31.31       17.35     17.63 o 
  -8  10   5        1.43        7.03     10.17 o 
  -7  10   5       10.59       12.52      9.74 o 
  -6  10   5       19.03       16.30      9.87 o 
  -5  10   5        1.82        2.34      8.05 o 
  -4  10   5       71.09       86.66     10.01 o 
  -3  10   5        9.73       20.43      5.64 o 
  -2  10   5      274.40      257.75      9.00 o 
  -1  10   5       55.26       78.91      9.01 o 
   0  10   5        4.85        2.88      6.67 o 
   1  10   5      778.55      857.12     18.19 o 
   2  10   5       67.98       62.79     12.13 o 
   3  10   5       18.77       14.72      9.42 o 
   4  10   5       53.12       64.21     11.60 o 
   5  10   5      124.30      161.36     14.71 o 
   6  10   5      133.34      140.76     17.43 o 
   7  10   5       31.96       37.66      8.08 o 
   8  10   5        4.19        1.22      7.15 o 
   9  10   5        1.83        0.99      8.45 o 
  10  10   5        0.15        9.49     18.72 o 
  11  10   5       14.25       10.76     17.95 o 
  -8  11   5        0.19        0.00     11.07 o 
  -7  11   5        0.02        1.58     10.31 o 
  -6  11   5        3.56        3.59      8.54 o 
  -5  11   5        2.06        4.12     10.72 o 
  -4  11   5       64.58       75.45      9.49 o 
  -3  11   5       56.78       63.70      9.89 o 
  -2  11   5        1.07        2.50      5.68 o 
  -1  11   5      169.95      178.22     15.51 o 
   0  11   5      235.50      242.51     13.21 o 
   1  11   5       12.11       10.42      8.06 o 
   2  11   5        0.19        0.68      8.80 o 
   3  11   5       22.08       19.42      8.32 o 
   4  11   5        2.65        4.22      9.01 o 
   5  11   5        7.71       12.40      9.34 o 
   6  11   5        0.10        0.00      8.22 o 
   7  11   5        1.27        7.44     11.99 o 
   8  11   5        6.71        9.91      8.99 o 
   9  11   5        7.71        4.38      8.43 o 
  10  11   5        1.53        0.30     14.29 o 
  -7  12   5       64.01       76.24     14.46 o 
  -6  12   5       44.12       81.78     12.09 o 
  -5  12   5       11.66       15.32      9.86 o 
  -4  12   5       22.88       24.92     10.14 o 
  -3  12   5       47.65       45.16      8.86 o 
  -2  12   5       54.30       55.21      8.07 o 
  -1  12   5      108.10      112.74     14.72 o 
   0  12   5       11.39        9.79      9.49 o 
   1  12   5        5.23        5.76      9.96 o 
   2  12   5        0.96        2.49      9.36 o 
   3  12   5      142.17      178.35     17.41 o 
   4  12   5       11.43       16.29     10.37 o 
   5  12   5       27.11       36.34     16.58 o 
   6  12   5       20.64       31.68     14.94 o 
   7  12   5        5.10        3.60     13.01 o 
   8  12   5        7.53        0.00     13.11 o 
   9  12   5        8.00       12.08     15.44 o 
  -5  13   5      110.36      117.76     13.86 o 
  -4  13   5       15.53       14.16     10.19 o 
  -3  13   5       24.41       23.60     10.42 o 
  -2  13   5        7.65        5.38     11.47 o 
  -1  13   5        0.34        9.53     10.09 o 
   0  13   5        0.00        6.09     10.82 o 
   1  13   5       30.99       35.12     13.83 o 
   2  13   5        3.17        7.09     12.55 o 
   3  13   5        3.27        6.29     11.60 o 
   4  13   5        3.31        0.00     11.72 o 
   5  13   5       25.98       47.29     16.85 o 
   6  13   5        5.96       20.48     16.77 o 
   7  13   5        0.45        5.39     14.77 o 
   8  13   5        0.45        6.21     15.29 o 
  -4  14   5       24.77       27.90     18.33 o 
  -3  14   5        1.73       14.18     14.68 o 
  -1  14   5        2.96        5.76     15.27 o 
   0  14   5       26.34       15.59     13.64 o 
   1  14   5       24.33       21.23     12.81 o 
   2  14   5        2.72        4.27     14.68 o 
   3  14   5        0.21        2.92     15.38 o 
   4  14   5       53.00       61.48     15.83 o 
   5  14   5        7.88        5.98     14.86 o 
   6  14   5        0.45        1.90     13.64 o 
   7  14   5        1.04        7.56     14.82 o 
  -1  15   5        8.53        6.95     16.78 o 
   0  15   5        0.00        2.89     15.74 o 
   1  15   5        4.37       13.73     16.05 o 
   2  15   5       29.15       32.49     18.83 o 
   3  15   5        4.85        1.12     17.35 o 
   4  15   5        3.06       10.25     15.37 o 
   5  15   5        2.47        5.55     15.10 o 
  -4 -15   6       31.43       31.38     14.21 o 
  -3 -15   6        0.99        4.99     11.72 o 
  -2 -15   6       17.99       21.55     17.91 o 
  -1 -15   6        1.27        0.00     15.72 o 
   0 -15   6       16.46       17.76     17.56 o 
   1 -15   6        5.86        6.90     18.18 o 
  -6 -14   6        2.81        4.35     11.71 o 
  -5 -14   6       50.93       36.98     12.59 o 
  -4 -14   6        1.07        5.57     12.53 o 
  -3 -14   6        0.09        2.23      9.50 o 
  -2 -14   6        0.66        3.55     10.06 o 
  -1 -14   6        0.29        5.99     14.03 o 
   0 -14   6       15.35       12.00     17.04 o 
   1 -14   6       28.83       13.43     16.01 o 
   2 -14   6        2.51        0.67     14.29 o 
   3 -14   6       21.89       14.65     15.02 o 
  -8 -13   6        7.76        5.47     10.80 o 
  -7 -13   6       11.49       13.57     12.01 o 
  -6 -13   6       16.92       15.11     11.87 o 
  -5 -13   6        4.18        6.43      9.69 o 
  -4 -13   6       40.83       45.33     10.04 o 
  -3 -13   6       38.09       25.40      8.03 o 
  -2 -13   6       16.76       15.28      8.24 o 
  -1 -13   6        3.43        5.67      6.60 o 
   0 -13   6       29.04       29.46      8.52 o 
   1 -13   6       51.29       59.16     11.28 o 
   2 -13   6        0.25        4.03      9.36 o 
   3 -13   6        0.01        4.82      9.73 o 
   4 -13   6       33.54       31.81     12.20 o 
   5 -13   6        0.05        0.00      9.09 o 
  -9 -12   6       19.18       20.88     18.83 o 
  -8 -12   6        0.48        0.75      9.17 o 
  -7 -12   6       32.68       31.68     10.03 o 
  -6 -12   6        0.77        2.96      9.02 o 
  -5 -12   6        2.75        0.58      8.57 o 
  -4 -12   6        1.23        7.30      7.81 o 
  -3 -12   6       29.50       29.76      9.12 o 
  -2 -12   6       47.65       44.21      6.74 o 
  -1 -12   6      147.78      178.40      8.83 o 
   0 -12   6        3.17        3.18      5.80 o 
   1 -12   6       64.64       75.29     10.17 o 
   2 -12   6        0.00        4.18      8.48 o 
   3 -12   6        1.25        0.00      7.64 o 
   4 -12   6       94.06       88.76     10.84 o 
   5 -12   6       92.63       95.44     14.08 o 
   6 -12   6        0.08        0.78     10.29 o 
  -9 -11   6        5.92        6.81     15.92 o 
  -8 -11   6        0.11        5.01      9.78 o 
  -7 -11   6        0.30        2.60      7.90 o 
  -6 -11   6       42.66       40.34      8.23 o 
  -5 -11   6        9.77       14.45      8.24 o 
  -4 -11   6       19.66       26.51      7.70 o 
  -3 -11   6       20.36       18.44      7.01 o 
  -2 -11   6       41.09       38.14      6.67 o 
  -1 -11   6       17.53       12.41      4.99 o 
   0 -11   6        0.05        5.00      5.25 o 
   1 -11   6        6.82        6.64      6.98 o 
   2 -11   6       48.57       42.97      8.43 o 
   3 -11   6       63.44       80.08     11.37 o 
   4 -11   6      107.73      109.21     10.63 o 
   5 -11   6      111.83      114.46     10.02 o 
   6 -11   6      159.82      238.39     14.72 o 
   7 -11   6       62.87       48.91     18.97 o 
 -10 -10   6        3.08        1.21     13.85 o 
  -9 -10   6       12.76        3.05     13.85 o 
  -8 -10   6        0.12        0.00      8.11 o 
  -7 -10   6        6.29        7.32      8.18 o 
  -6 -10   6      146.75      165.33     10.90 o 
  -5 -10   6        4.69       11.32      7.63 o 
  -4 -10   6       46.30       45.76      7.48 o 
  -3 -10   6      188.95      198.68      9.64 o 
  -2 -10   6       31.79       33.66      7.09 o 
  -1 -10   6        1.67        4.28      4.51 o 
   0 -10   6      249.72      242.19      7.62 o 
   1 -10   6        0.10        1.41      5.00 o 
   2 -10   6       44.92       41.33      7.39 o 
   3 -10   6      208.12      207.09     11.05 o 
   4 -10   6        9.49        6.13      6.93 o 
   5 -10   6       42.91       55.78      9.54 o 
   6 -10   6       75.41       93.62     11.57 o 
   7 -10   6       65.28       70.59     11.87 o 
   8 -10   6       42.89       56.51     17.66 o 
 -11  -9   6        3.56       11.71     12.71 o 
 -10  -9   6        7.92        6.10      9.81 o 
  -9  -9   6        3.16        1.17     12.86 o 
  -8  -9   6        0.47        0.00     11.14 o 
  -7  -9   6       19.48       13.76      7.04 o 
  -6  -9   6       20.71       25.13      7.02 o 
  -5  -9   6      155.63      164.19     11.05 o 
  -4  -9   6       36.48       29.35      5.68 o 
  -3  -9   6        1.91        1.61      4.93 o 
  -2  -9   6      131.63      126.68      7.42 o 
  -1  -9   6       73.94       69.20      5.67 o 
   0  -9   6      384.34      361.39     14.32 o 
   1  -9   6       57.20       55.65      5.68 o 
   2  -9   6       10.21       15.96      6.14 o 
   3  -9   6      210.69      226.83     18.40 o 
   4  -9   6       13.92       18.83      6.81 o 
   5  -9   6        9.08       11.50      7.75 o 
   6  -9   6       21.36       29.09      8.45 o 
   7  -9   6        0.95        3.82      8.51 o 
   8  -9   6       25.37       40.29     17.80 o 
   9  -9   6        7.25        0.00     18.19 o 
 -11  -8   6        9.64        3.79     10.52 o 
 -10  -8   6        8.08       14.31     17.86 o 
  -9  -8   6       10.30       12.44      9.04 o 
  -8  -8   6       34.45       42.21      8.58 o 
  -7  -8   6      309.35      337.87     11.72 o 
  -6  -8   6       61.60       53.90      7.28 o 
  -5  -8   6      258.95      251.97      8.46 o 
  -4  -8   6       89.83       77.62      6.95 o 
  -3  -8   6      174.94      188.59      8.15 o 
  -2  -8   6      571.39      559.74      8.14 o 
  -1  -8   6      360.27      347.92      7.02 o 
   0  -8   6      159.44      149.91      5.78 o 
   1  -8   6      803.99      766.00      8.46 o 
   2  -8   6       41.23       29.62      5.28 o 
   3  -8   6       78.49       57.55      7.72 o 
   4  -8   6       13.53       10.43      5.92 o 
   5  -8   6        7.95        2.63      6.43 o 
   6  -8   6       25.44       30.90      9.18 o 
   7  -8   6       20.57       20.64      8.95 o 
   8  -8   6       32.36       33.01     14.59 o 
   9  -8   6        0.00        7.77     13.87 o 
  10  -8   6        0.21        3.46     15.09 o 
 -11  -7   6        2.23        1.71     11.09 o 
 -10  -7   6       11.31       12.06      9.68 o 
  -9  -7   6       13.19       16.98     10.89 o 
  -8  -7   6      101.62       95.65     10.92 o 
  -7  -7   6        2.04        2.66      4.65 o 
  -6  -7   6       22.20       15.84      4.77 o 
  -5  -7   6       32.69       30.95      5.61 o 
  -4  -7   6      148.81      149.66      7.66 o 
  -3  -7   6        0.25        1.03      3.39 o 
  -2  -7   6     1041.31     1013.50      9.61 o 
  -1  -7   6       40.76       40.36      4.56 o 
   0  -7   6     1425.46     1394.59     15.76 o 
   1  -7   6       57.49       52.86      3.79 o 
   2  -7   6       45.40       34.94      3.95 o 
   3  -7   6       11.96       14.12      5.18 o 
   4  -7   6       17.30       15.27      5.96 o 
   5  -7   6        8.66        6.78      5.18 o 
   6  -7   6       53.33       44.79      7.21 o 
   7  -7   6       42.06       44.82      8.12 o 
   8  -7   6        0.55        2.03      7.68 o 
   9  -7   6        0.65        8.47     13.52 o 
  10  -7   6        1.67        2.04     14.41 o 
 -12  -6   6       12.16       15.37     13.43 o 
 -11  -6   6        2.58        3.93      9.46 o 
 -10  -6   6       56.86       68.14     11.91 o 
  -9  -6   6      146.16      154.19     11.52 o 
  -8  -6   6        2.84        6.63      6.73 o 
  -7  -6   6      101.73       92.47      6.37 o 
  -6  -6   6       19.15       13.74      3.97 o 
  -5  -6   6       45.76       37.07      5.14 o 
  -4  -6   6      528.23      510.42      6.81 o 
  -3  -6   6      948.69      930.77      8.61 o 
  -2  -6   6       36.79       35.19      4.00 o 
  -1  -6   6      173.20      157.94      7.47 o 
   0  -6   6       21.44       19.57      2.90 o 
   1  -6   6      709.84      692.01     13.42 o 
   2  -6   6       71.76       76.35      3.59 o 
   3  -6   6        6.85        6.65      4.75 o 
   4  -6   6      312.78      288.57      7.84 o 
   5  -6   6       56.04       38.50      6.04 o 
   6  -6   6       32.19       27.64      6.37 o 
   7  -6   6       55.75       53.35      7.82 o 
   8  -6   6        2.65        2.29      7.17 o 
   9  -6   6        1.20        3.90     11.82 o 
  10  -6   6        0.28        3.04     13.39 o 
  11  -6   6        0.00        5.92     16.40 o 
 -12  -5   6       65.63       74.56     12.51 o 
 -11  -5   6        1.22        2.02      9.31 o 
 -10  -5   6       43.14       40.47      9.77 o 
  -9  -5   6        2.45        2.69      6.97 o 
  -8  -5   6       10.68        8.25      6.32 o 
  -7  -5   6       52.36       55.66      6.51 o 
  -6  -5   6      423.73      421.64      6.61 o 
  -5  -5   6        0.08        5.81      3.75 o 
  -4  -5   6      480.23      446.77      6.65 o 
  -3  -5   6      666.87      631.32      8.77 o 
  -2  -5   6       36.36       30.31      3.75 o 
  -1  -5   6      143.88      138.23      4.31 o 
   0  -5   6      222.15      209.37      4.30 o 
   1  -5   6       75.97       68.69      3.11 o 
   2  -5   6      516.44      521.26      8.64 o 
   3  -5   6      171.91      178.39      5.40 o 
   4  -5   6        3.31        6.37      4.63 o 
   5  -5   6       13.67       14.20      5.14 o 
   6  -5   6      374.19      344.09      8.87 o 
   7  -5   6       40.08       38.46      8.08 o 
   8  -5   6        8.53        3.89      7.39 o 
   9  -5   6        2.33        7.94     11.13 o 
  10  -5   6        1.11        0.00     13.39 o 
  11  -5   6        3.38       16.65     20.78 o 
 -12  -4   6       63.23       81.53     14.96 o 
 -11  -4   6        2.90        7.96      8.94 o 
 -10  -4   6        3.38        1.32      6.31 o 
  -9  -4   6      145.72      151.57     11.45 o 
  -8  -4   6      173.29      162.54      8.82 o 
  -7  -4   6       89.65       84.55      7.70 o 
  -6  -4   6      637.53      607.19      9.86 o 
  -5  -4   6      393.01      379.00      6.43 o 
  -4  -4   6       21.36       24.21      3.13 o 
  -3  -4   6      249.24      225.97      4.31 o 
  -2  -4   6      153.75      144.80      3.98 o 
  -1  -4   6        2.67        3.69      2.26 o 
   0  -4   6      800.40      792.50     10.76 o 
   1  -4   6        0.38        2.83      1.78 o 
   2  -4   6      426.58      431.36      5.42 o 
   3  -4   6       75.62       66.74      4.50 o 
   4  -4   6       61.34       56.09      4.41 o 
   5  -4   6       36.18       21.87      5.63 o 
   6  -4   6        7.79        7.44      4.31 o 
   7  -4   6       20.37       18.62      6.04 o 
   8  -4   6       71.43       56.95      9.01 o 
   9  -4   6        0.03        2.04      7.53 o 
  10  -4   6        0.64        0.00     13.36 o 
  11  -4   6        1.09        0.00     13.64 o 
 -12  -3   6       30.76       27.00     12.36 o 
 -11  -3   6        0.38        6.68      9.22 o 
 -10  -3   6       26.28       20.65      8.86 o 
  -9  -3   6      109.44      106.56     10.33 o 
  -8  -3   6      195.22      192.48      9.20 o 
  -7  -3   6      137.41      137.20      8.31 o 
  -6  -3   6      902.54      908.48     12.14 o 
  -5  -3   6       24.59       22.61      2.78 o 
  -4  -3   6       16.50       18.93      2.62 o 
  -3  -3   6      152.71      158.08      2.87 o 
  -2  -3   6      131.70      143.47      3.67 o 
  -1  -3   6       14.60       14.27      2.44 o 
   0  -3   6      594.42      625.13      5.74 o 
   1  -3   6      889.66      902.83     13.62 o 
   2  -3   6       27.89       27.33      1.97 o 
   3  -3   6       93.21       95.30      4.15 o 
   4  -3   6        1.71        0.55      2.66 o 
   5  -3   6        0.15        2.82      3.34 o 
   6  -3   6        1.46        1.77      4.13 o 
   7  -3   6        1.37        2.51      4.58 o 
   8  -3   6        0.00        1.41      6.00 o 
   9  -3   6        0.28        0.00      6.54 o 
  10  -3   6        1.59        5.68     12.01 o 
  11  -3   6        0.22        0.00     13.58 o 
  12  -3   6       11.57       14.65     17.41 o 
 -12  -2   6        4.49        0.00      9.99 o 
 -11  -2   6        0.01        1.51      8.44 o 
 -10  -2   6       95.84       96.36     10.71 o 
  -9  -2   6      121.62      125.01     18.31 o 
  -8  -2   6        0.53        2.10      6.01 o 
  -7  -2   6       27.76       23.41      6.09 o 
  -6  -2   6      452.10      433.16     10.43 o 
  -5  -2   6      120.45      108.22      3.31 o 
  -4  -2   6       63.17       55.49      3.08 o 
  -3  -2   6        1.10        3.57      1.57 o 
  -2  -2   6      119.18      111.85      3.01 o 
  -1  -2   6      493.49      499.41      5.06 o 
   0  -2   6       76.02       85.85      2.82 o 
   1  -2   6        0.83        3.46      1.64 o 
   2  -2   6       25.14       25.49      1.96 o 
   3  -2   6       20.66       15.59      3.91 o 
   4  -2   6       25.30       19.62      4.08 o 
   5  -2   6        3.00        2.98      4.40 o 
   6  -2   6        2.55        3.95      5.90 o 
   7  -2   6        0.76        0.38      6.42 o 
   8  -2   6       60.84       64.23     12.71 o 
   9  -2   6       34.89       28.83      6.19 o 
  10  -2   6       30.57       39.54     14.68 o 
  11  -2   6        3.94        3.93     13.78 o 
  12  -2   6        0.00        9.63     16.63 o 
 -12  -1   6        0.73        6.69     12.28 o 
 -11  -1   6        6.58        7.03      9.37 o 
 -10  -1   6      288.01      333.01     13.52 o 
  -9  -1   6       90.87       78.23      9.51 o 
  -8  -1   6       32.78       39.17      7.23 o 
  -7  -1   6      103.07       96.94      7.84 o 
  -6  -1   6      370.51      359.60      7.16 o 
  -5  -1   6       64.09       68.20      4.68 o 
  -4  -1   6      609.28      629.76      9.58 o 
  -3  -1   6      419.34      433.31      5.66 o 
  -2  -1   6      165.70      188.30      2.97 o 
  -1  -1   6      583.14      625.28      6.08 o 
   0  -1   6     5595.62     6148.15     77.89 o 
   1  -1   6      128.64      145.25      2.72 o 
   2  -1   6       79.47       85.58      2.17 o 
   3  -1   6      153.92      151.64      4.74 o 
   4  -1   6       33.93       28.68      4.05 o 
   5  -1   6       35.15       33.61      5.01 o 
   6  -1   6      115.79      125.41      6.96 o 
   7  -1   6        0.79        0.00      7.67 o 
   8  -1   6        8.08        6.06      7.64 o 
   9  -1   6        3.89        3.06      8.96 o 
  10  -1   6        0.35        1.80     11.07 o 
  11  -1   6        1.67        5.62     16.14 o 
  12  -1   6        0.81        0.00     16.08 o 
 -12   0   6      107.79      107.68     13.43 o 
 -11   0   6        0.04        5.57      9.22 o 
 -10   0   6        3.60        4.51      7.93 o 
  -9   0   6      127.05      127.85      9.96 o 
  -8   0   6       76.35       70.53      7.16 o 
  -7   0   6       22.10       15.23      4.41 o 
  -6   0   6       60.55       66.94      5.56 o 
  -5   0   6       24.34       27.92      4.59 o 
  -4   0   6      198.65      205.51      4.10 o 
  -3   0   6      386.24      413.23      8.01 o 
  -2   0   6       92.15       94.01      2.81 o 
  -1   0   6      668.79      702.09     10.62 o 
   0   0   6        0.27        0.00      1.81 o 
   1   0   6      347.13      381.84      5.09 o 
   2   0   6       80.72       74.78      2.21 o 
   3   0   6       26.36       25.28      4.02 o 
   4   0   6       64.01       61.06      3.85 o 
   5   0   6      100.44      107.70      5.91 o 
   6   0   6       17.36       17.53      4.96 o 
   7   0   6      244.20      262.17     11.74 o 
   8   0   6       49.96       57.37      9.72 o 
   9   0   6        6.45       12.81      9.86 o 
  10   0   6       68.52       81.35     15.31 o 
  11   0   6        9.56        8.56     12.47 o 
  12   0   6       18.08       18.18     13.49 o 
 -12   1   6       56.17       48.94     13.37 o 
 -11   1   6        1.57       13.07     10.51 o 
 -10   1   6       29.55       24.76      8.50 o 
  -9   1   6      110.56      103.76     12.78 o 
  -8   1   6        0.85        3.40      6.13 o 
  -7   1   6       16.40       19.28      5.85 o 
  -6   1   6      380.93      395.62      8.04 o 
  -5   1   6       48.57       47.82      4.32 o 
  -4   1   6       13.16        9.95      3.46 o 
  -3   1   6      182.02      167.44      5.37 o 
  -2   1   6       32.61       41.48      2.53 o 
  -1   1   6       16.76       17.51      2.70 o 
   0   1   6      110.41      115.34      3.91 o 
   1   1   6      461.45      530.68      4.88 o 
   2   1   6      291.43      336.62      6.10 o 
   3   1   6      286.82      271.59      6.67 o 
   4   1   6       28.06       25.14      3.45 o 
   5   1   6       43.76       41.59      5.04 o 
   6   1   6       89.79       76.99      5.54 o 
   7   1   6       30.65       32.44      5.78 o 
   8   1   6       20.23       21.10      7.27 o 
   9   1   6       50.10       65.76     14.76 o 
  10   1   6        8.58       19.62     13.11 o 
  11   1   6       16.37        6.94     12.39 o 
  12   1   6       10.73       10.26     14.64 o 
 -12   2   6       80.47       97.63     13.69 o 
 -11   2   6       24.64       24.62     10.85 o 
 -10   2   6        9.67       12.88      8.80 o 
  -9   2   6        0.04        7.27      7.51 o 
  -8   2   6       15.14       11.02      5.73 o 
  -7   2   6      124.96      129.89      7.90 o 
  -6   2   6       29.05       19.15      5.05 o 
  -5   2   6       70.63       74.76      5.03 o 
  -4   2   6        9.74        9.40      3.02 o 
  -3   2   6        0.22        1.33      1.93 o 
  -2   2   6        0.53        1.62      1.76 o 
  -1   2   6        3.58        4.87      1.84 o 
   0   2   6       14.22        9.74      2.57 o 
   1   2   6       12.35        9.93      1.59 o 
   2   2   6       72.87       74.73      2.97 o 
   3   2   6       48.32       53.00      2.96 o 
   4   2   6        7.80        6.90      2.85 o 
   5   2   6        1.52        3.19      2.68 o 
   6   2   6       69.52       69.54      6.40 o 
   7   2   6       13.90        8.79      5.12 o 
   8   2   6        2.77        0.75      6.68 o 
   9   2   6       72.68       64.47     12.10 o 
  10   2   6        9.19       13.26     11.70 o 
  11   2   6       19.22       18.07     12.91 o 
  12   2   6       20.08       23.29     18.28 o 
 -12   3   6       33.65       29.62     13.27 o 
 -11   3   6        0.04        1.83      8.92 o 
 -10   3   6       56.20       62.13     10.37 o 
  -9   3   6       18.14       15.67      7.82 o 
  -8   3   6        2.80        5.35      5.39 o 
  -7   3   6      555.40      493.69     10.43 o 
  -6   3   6       75.24       62.21      6.53 o 
  -5   3   6       86.75       71.60      4.45 o 
  -4   3   6        5.44        6.28      2.62 o 
  -3   3   6        6.73        8.05      1.76 o 
  -2   3   6       12.29       11.70      1.88 o 
  -1   3   6       10.86       16.49      2.50 o 
   0   3   6      205.05      202.28      2.52 o 
   1   3   6       54.92       62.61      2.53 o 
   2   3   6       16.20       26.38      2.57 o 
   3   3   6      361.62      386.92      5.09 o 
   4   3   6      271.78      286.28      5.22 o 
   5   3   6      130.75      128.45      4.69 o 
   6   3   6        0.87        2.57      2.50 o 
   7   3   6       21.53       16.51      4.15 o 
   8   3   6        4.53        5.59      6.69 o 
   9   3   6        3.52        0.00      8.04 o 
  10   3   6       12.03       12.14      9.33 o 
  11   3   6        7.69       10.51     15.73 o 
  12   3   6        1.74        0.00     13.18 o 
 -11   4   6        1.92        3.47      9.81 o 
 -10   4   6        1.03        0.00      7.82 o 
  -9   4   6       26.63       19.06      7.63 o 
  -8   4   6       23.52       16.69      6.29 o 
  -7   4   6       60.63       58.41      8.13 o 
  -6   4   6       19.23       16.29      4.97 o 
  -5   4   6      235.78      192.58      5.16 o 
  -4   4   6       68.85       60.34      4.12 o 
  -3   4   6        5.02        4.14      1.80 o 
  -2   4   6      168.67      157.53      2.70 o 
  -1   4   6      362.28      397.79      5.99 o 
   0   4   6      100.63       94.58      4.85 o 
   1   4   6     1272.78     1348.96     15.74 o 
   2   4   6      142.63      142.11      3.92 o 
   3   4   6        0.35        0.71      2.17 o 
   4   4   6      353.34      375.81      5.41 o 
   5   4   6       25.16       23.18      3.69 o 
   6   4   6      137.44      134.51      4.09 o 
   7   4   6      230.05      222.81      7.99 o 
   8   4   6        2.60        1.89      5.19 o 
   9   4   6        1.42        5.02     10.61 o 
  10   4   6        1.74        3.72     11.49 o 
  11   4   6        0.22        3.25     11.49 o 
  12   4   6       15.79        6.64     13.75 o 
 -11   5   6        0.01        0.00      8.53 o 
 -10   5   6        0.26        0.00      8.61 o 
  -9   5   6        9.96        6.34      8.81 o 
  -8   5   6        0.35        2.60      6.27 o 
  -7   5   6        1.74        1.77      5.10 o 
  -6   5   6       18.10       17.69      4.09 o 
  -5   5   6       12.07       12.74      3.13 o 
  -4   5   6       31.17       30.98      3.45 o 
  -3   5   6        5.01        6.24      2.23 o 
  -2   5   6       21.26       27.76      2.22 o 
  -1   5   6        1.88        2.89      2.38 o 
   0   5   6      261.83      256.55      6.17 o 
   1   5   6       57.30       56.78      4.95 o 
   2   5   6        1.53        6.11      4.91 o 
   3   5   6      116.58      116.34      4.83 o 
   4   5   6       19.15       15.89      2.78 o 
   5   5   6      229.02      226.36      5.29 o 
   6   5   6      808.59      826.80      7.58 o 
   7   5   6       20.39       22.61      4.09 o 
   8   5   6       53.30       46.61      6.62 o 
   9   5   6       36.44       28.66      6.98 o 
  10   5   6       12.32        7.58      9.86 o 
  11   5   6        0.60        6.59     14.98 o 
  12   5   6        1.56        3.85     13.44 o 
 -11   6   6        0.60        2.93     10.98 o 
 -10   6   6        8.31        7.81     11.45 o 
  -9   6   6       14.70        9.00      8.32 o 
  -8   6   6       12.20        9.08      6.28 o 
  -7   6   6        4.94        4.42      5.24 o 
  -6   6   6        0.82        2.63      3.67 o 
  -5   6   6       12.98        6.41      3.52 o 
  -4   6   6       60.88       49.28      6.21 o 
  -3   6   6       12.52        8.47      3.08 o 
  -2   6   6       88.97       93.11      4.21 o 
  -1   6   6       41.56       46.41      5.06 o 
   0   6   6      556.00      586.48     15.02 o 
   1   6   6        0.17        8.59      6.80 o 
   2   6   6       13.94       20.39      6.16 o 
   3   6   6      164.69      156.34      8.63 o 
   4   6   6       16.14       12.00      2.85 o 
   5   6   6      154.23      154.17      4.97 o 
   6   6   6       41.29       36.07      4.57 o 
   7   6   6      198.58      177.07      6.25 o 
   8   6   6      268.40      259.42     10.01 o 
   9   6   6        0.02        1.79      6.94 o 
  10   6   6       57.23       36.72      7.25 o 
  11   6   6        0.68        7.54     12.53 o 
  12   6   6        0.06        2.78     16.08 o 
 -10   7   6        2.82       10.84     12.68 o 
  -9   7   6        3.50        4.81     10.04 o 
  -8   7   6        6.23        4.34      7.91 o 
  -7   7   6       41.84       61.43      9.67 o 
  -6   7   6        1.17        5.17      6.32 o 
  -5   7   6       40.60       45.21      7.14 o 
  -4   7   6       11.85       10.55      5.14 o 
  -3   7   6       43.15       39.02      4.01 o 
  -2   7   6        4.35        7.56      3.09 o 
  -1   7   6       17.39       15.86      3.91 o 
   0   7   6        0.03        3.24      4.57 o 
   1   7   6        8.95       10.06      5.17 o 
   2   7   6       86.12       83.59      8.29 o 
   3   7   6       56.34       45.48      7.40 o 
   4   7   6       37.15       42.68      8.71 o 
   5   7   6        3.60        5.59      4.83 o 
   6   7   6      248.49      229.04     11.52 o 
   7   7   6        0.21        1.78      4.51 o 
   8   7   6       15.06        9.26      7.24 o 
   9   7   6      158.00      149.54     10.90 o 
  10   7   6       11.83        7.54      8.42 o 
  11   7   6       14.57       18.59     14.96 o 
 -10   8   6        0.61        4.64     12.95 o 
  -9   8   6        7.10        9.15     11.16 o 
  -8   8   6       15.52       15.43      9.48 o 
  -7   8   6        1.08        1.35      4.23 o 
  -6   8   6      134.00      137.76     11.58 o 
  -5   8   6      129.38      130.57      9.31 o 
  -4   8   6       42.53       27.09      7.00 o 
  -3   8   6       41.46       35.39      5.89 o 
  -2   8   6       26.91       34.02      5.36 o 
  -1   8   6      151.64      131.86      9.59 o 
   0   8   6       15.20        9.61      5.16 o 
   1   8   6      202.91      217.38     11.17 o 
   2   8   6       53.53       61.43      9.32 o 
   3   8   6       42.24       40.44      8.18 o 
   4   8   6       98.46       99.95      9.52 o 
   5   8   6        0.09        0.00      8.62 o 
   6   8   6       25.93       20.72      8.73 o 
   7   8   6        4.97        6.67      5.26 o 
   8   8   6        1.81        0.00      1.67 o 
   9   8   6        1.66        6.24     11.85 o 
  10   8   6        2.37        2.49     14.39 o 
  11   8   6       29.58       26.84     16.41 o 
  -9   9   6        3.34        4.10     12.30 o 
  -8   9   6        4.85        3.86      9.20 o 
  -7   9   6        2.57        4.67     10.46 o 
  -6   9   6       33.85       37.89      7.64 o 
  -5   9   6        7.44        3.37      7.15 o 
  -4   9   6        0.30        6.04      5.90 o 
  -3   9   6        1.59       10.08      5.09 o 
  -2   9   6       48.82       51.63      6.49 o 
  -1   9   6        2.89        4.82      5.25 o 
   0   9   6      476.48      464.54     12.64 o 
   1   9   6       35.66       36.58      9.96 o 
   2   9   6       22.42       31.77     11.65 o 
   3   9   6       33.10       35.26      9.62 o 
   4   9   6      119.53      144.91     12.62 o 
   5   9   6       27.75       22.04      9.43 o 
   6   9   6        0.58        0.29      7.28 o 
   7   9   6       34.32       41.84     14.35 o 
   8   9   6        0.02       13.82     13.77 o 
   9   9   6        6.15        8.04     13.71 o 
  10   9   6        0.32        2.21     12.16 o 
  11   9   6       28.45       25.80     19.06 o 
  -8  10   6        0.08        2.32     11.26 o 
  -7  10   6       10.12        8.46     10.58 o 
  -6  10   6       53.18       47.23      9.31 o 
  -5  10   6       12.09       22.01      9.15 o 
  -4  10   6        3.75        4.57      6.67 o 
  -3  10   6        5.44       15.15      6.98 o 
  -2  10   6       24.21       25.81      6.96 o 
  -1  10   6       27.86       24.44      6.56 o 
   0  10   6      157.99      159.27     11.01 o 
   1  10   6      553.43      546.99     14.74 o 
   2  10   6      105.12      114.82     11.66 o 
   3  10   6       19.42       14.84      7.91 o 
   4  10   6        1.82        1.27      7.73 o 
   5  10   6        0.64        5.50      9.89 o 
   6  10   6        7.79        9.63     12.54 o 
   7  10   6       10.30       10.80     11.21 o 
   8  10   6        0.14        2.46     12.15 o 
   9  10   6       30.49       23.37     15.81 o 
  10  10   6        1.81        5.76     14.16 o 
  -7  11   6        1.59       12.52     11.30 o 
  -6  11   6       13.09       14.08     10.34 o 
  -5  11   6       11.70       15.89      9.64 o 
  -4  11   6       58.87       52.30     10.58 o 
  -3  11   6       20.26       19.62      8.53 o 
  -2  11   6        5.94        5.54      6.56 o 
  -1  11   6       88.31       92.00     12.77 o 
   0  11   6      316.76      320.55     14.86 o 
   1  11   6       13.99       14.20      9.98 o 
   2  11   6       14.68       21.23     10.24 o 
   3  11   6      278.78      275.73     13.95 o 
   4  11   6        1.96        0.84     10.03 o 
   5  11   6        4.13        1.66     11.65 o 
   6  11   6      158.10      148.69     17.58 o 
   7  11   6        6.78       12.04     12.03 o 
   8  11   6       45.16       45.30     17.91 o 
   9  11   6        5.90       10.03     14.00 o 
  10  11   6        0.17        8.49     17.37 o 
  -6  12   6       14.67       19.52     12.00 o 
  -5  12   6        5.30        6.42      9.37 o 
  -4  12   6       11.40        3.62      8.42 o 
  -3  12   6        8.04        5.16      7.66 o 
  -2  12   6      104.35      111.07     11.00 o 
  -1  12   6        0.47        3.22     10.01 o 
   0  12   6       29.73       32.48     12.46 o 
   1  12   6       16.69       17.02      9.00 o 
   2  12   6        2.13        8.93     11.07 o 
   3  12   6       23.06       24.87     11.50 o 
   4  12   6      107.55      122.28     18.49 o 
   5  12   6       14.63        4.88     11.08 o 
   6  12   6       14.47        8.96     13.46 o 
   7  12   6        6.17       12.74     15.26 o 
   8  12   6        0.76        2.41     16.33 o 
   9  12   6        4.32        8.67     14.23 o 
  -5  13   6        1.31        7.81     10.71 o 
  -4  13   6        0.21        1.85     10.63 o 
  -3  13   6      105.47      121.68     13.79 o 
  -1  13   6       12.58       13.62     11.21 o 
   0  13   6        6.54        4.74     11.48 o 
   1  13   6       32.97       34.77     10.46 o 
   2  13   6        6.68       11.01     14.88 o 
   3  13   6       48.79       46.16     13.57 o 
   4  13   6        3.08        0.16     18.41 o 
   5  13   6       75.57       75.70     12.35 o 
   6  13   6        5.82       11.82     14.67 o 
   7  13   6        5.68       14.83     15.76 o 
   8  13   6        4.74        3.65     15.77 o 
  -4  14   6       89.26       97.58     16.19 o 
  -3  14   6       16.91       17.26     19.83 o 
  -2  14   6       31.00       41.16     13.11 o 
  -1  14   6       11.58       12.64     12.89 o 
   0  14   6       22.78       29.12     14.31 o 
   1  14   6        0.09        8.36     12.79 o 
   2  14   6       26.82       29.71     18.69 o 
   3  14   6        0.04        5.26     13.29 o 
   4  14   6        2.05        0.00     15.43 o 
   5  14   6        2.06        5.50     16.42 o 
   6  14   6       24.98       27.63     17.14 o 
   7  14   6        0.27        2.09     14.82 o 
  -1  15   6       24.95       17.83     15.93 o 
   0  15   6       37.96       46.63     20.60 o 
   1  15   6        6.54        6.10     14.54 o 
   2  15   6       34.14       29.95     18.77 o 
   3  15   6        2.21        9.55     14.29 o 
   4  15   6        5.09       18.11     20.70 o 
   5  15   6       11.73       15.84     18.19 o 
  -2 -15   7       24.29       36.47     12.95 o 
  -1 -15   7       15.60       11.47     16.37 o 
  -5 -14   7       19.22       22.03     12.89 o 
  -4 -14   7        0.00        1.22      8.98 o 
  -3 -14   7        0.22        1.16      7.56 o 
  -2 -14   7        4.09        2.32      8.15 o 
  -1 -14   7        3.57        4.64     10.06 o 
   0 -14   7       41.09       30.23     10.64 o 
   1 -14   7        5.09        8.13     10.31 o 
   2 -14   7       14.39        1.35     10.57 o 
   3 -14   7        0.04        0.00     14.41 o 
  -7 -13   7        3.90        0.00      9.63 o 
  -6 -13   7       27.27       28.69     12.23 o 
  -5 -13   7       16.06       20.14     11.93 o 
  -4 -13   7       26.45       26.16     10.99 o 
  -3 -13   7       15.35       21.09      8.32 o 
  -2 -13   7       32.22       36.25      9.30 o 
  -1 -13   7        8.36        9.27      7.38 o 
   0 -13   7       12.83       16.66     10.90 o 
   1 -13   7        8.64        9.70     10.33 o 
   2 -13   7       17.43       12.34     10.70 o 
   3 -13   7       10.37        6.80      9.80 o 
   4 -13   7        1.51        2.75      9.21 o 
  -8 -12   7        3.19        2.78     14.92 o 
  -7 -12   7       96.86       86.19     13.33 o 
  -6 -12   7       40.46       31.41     11.13 o 
  -5 -12   7       16.47       20.60      9.84 o 
  -4 -12   7        0.01        3.61      7.92 o 
  -3 -12   7        0.93        0.00      5.46 o 
  -2 -12   7        0.36        2.01      6.75 o 
  -1 -12   7       31.90       13.90      6.75 o 
   0 -12   7       23.10       17.96      7.48 o 
   1 -12   7        1.68        5.68      8.34 o 
   2 -12   7       71.66       98.77     12.43 o 
   3 -12   7       48.98       54.43     10.64 o 
   4 -12   7       31.18       37.06     11.65 o 
   5 -12   7        0.00        3.86     10.18 o 
   6 -12   7        0.10        2.68      9.37 o 
  -9 -11   7        2.04        7.55     16.40 o 
  -8 -11   7        7.04        5.88     13.18 o 
  -7 -11   7        0.06        3.80      9.42 o 
  -6 -11   7        0.00        5.51      8.55 o 
  -5 -11   7       15.62       15.19      7.54 o 
  -4 -11   7       35.75       31.86      8.77 o 
  -3 -11   7       11.85       10.43      7.39 o 
  -2 -11   7        0.62        5.90      5.42 o 
  -1 -11   7        4.54        4.42      5.42 o 
   0 -11   7        0.64        0.48      5.21 o 
   1 -11   7      129.57      132.05     10.64 o 
   2 -11   7        9.20        7.67      7.07 o 
   3 -11   7       74.34      101.81     12.19 o 
   4 -11   7        3.09        0.00      8.83 o 
   5 -11   7        0.27        0.64      9.41 o 
   6 -11   7        4.91       12.26     10.99 o 
   7 -11   7       73.49       79.50     14.10 o 
 -10 -10   7        0.69        0.55     14.30 o 
  -9 -10   7       13.80       34.05     17.71 o 
  -8 -10   7       24.42       33.32     17.64 o 
  -7 -10   7       74.15       62.92      9.25 o 
  -6 -10   7       23.06       22.82      8.23 o 
  -5 -10   7       36.89       29.10      6.98 o 
  -4 -10   7        4.65        6.20      6.70 o 
  -3 -10   7        0.24        2.40      5.72 o 
  -2 -10   7        6.49        6.42      5.50 o 
  -1 -10   7        0.57        4.12      4.79 o 
   0 -10   7      102.79      109.76      7.47 o 
   1 -10   7       27.52       14.74      5.42 o 
   2 -10   7        2.75        1.09      6.15 o 
   3 -10   7       17.03       13.83      7.74 o 
   4 -10   7       40.25       47.94      9.89 o 
   5 -10   7       34.78       46.50      9.99 o 
   6 -10   7      273.57      300.75     14.83 o 
   7 -10   7       13.53       14.76     10.98 o 
   8 -10   7      114.64      142.78     21.52 o 
 -10  -9   7       65.50       57.28     15.56 o 
  -9  -9   7        3.82        4.28     12.53 o 
  -8  -9   7        9.92       11.27     11.23 o 
  -7  -9   7       19.82       12.20      7.60 o 
  -6  -9   7       23.30       19.89      6.97 o 
  -5  -9   7        2.91        6.39      6.40 o 
  -4  -9   7       76.67       84.84      8.79 o 
  -3  -9   7        0.12        0.91      5.47 o 
  -2  -9   7        1.99        2.75      4.89 o 
  -1  -9   7       47.93       49.01      6.18 o 
   0  -9   7       37.30       40.62      5.61 o 
   1  -9   7       10.02        7.59      4.27 o 
   2  -9   7        7.34        3.62      6.21 o 
   3  -9   7        7.64       16.42      6.19 o 
   4  -9   7        1.12        3.47      6.22 o 
   5  -9   7        9.35       10.11      9.02 o 
   6  -9   7        1.73        7.04      8.95 o 
   7  -9   7      116.01      151.44     14.75 o 
   8  -9   7       64.04       65.81     16.70 o 
   9  -9   7        2.11        0.00     14.61 o 
 -11  -8   7       17.83        8.38     12.28 o 
 -10  -8   7        1.49        6.42     10.10 o 
  -9  -8   7       11.30       15.39      9.73 o 
  -8  -8   7       18.90       29.36     15.17 o 
  -7  -8   7        1.28        4.93      6.85 o 
  -6  -8   7       29.67       22.09      6.65 o 
  -5  -8   7       76.67       58.67      7.01 o 
  -4  -8   7      116.70      115.22      9.75 o 
  -3  -8   7        1.88        9.64      5.56 o 
  -2  -8   7       20.57       25.34      5.70 o 
  -1  -8   7       28.32       17.28      4.58 o 
   0  -8   7       16.76       13.92      3.59 o 
   1  -8   7       78.92       83.12      5.87 o 
   2  -8   7      204.08      195.00      6.38 o 
   3  -8   7       10.29        6.09      5.29 o 
   4  -8   7       14.56       13.09      5.55 o 
   5  -8   7        3.61        3.80      7.13 o 
   6  -8   7       95.00      123.43      9.88 o 
   7  -8   7       67.05       78.46     10.93 o 
   8  -8   7        0.69        4.18      8.37 o 
   9  -8   7        0.73        0.00     17.28 o 
 -11  -7   7        0.08        5.02     10.77 o 
 -10  -7   7       26.31       26.91     12.49 o 
  -9  -7   7        0.08       12.91     10.83 o 
  -8  -7   7       18.05       14.40      8.31 o 
  -7  -7   7       40.39       39.70      8.46 o 
  -6  -7   7       74.29       65.94      7.29 o 
  -5  -7   7       43.14       30.08      5.55 o 
  -4  -7   7        0.00        0.72      4.22 o 
  -3  -7   7      110.82      110.25      6.16 o 
  -2  -7   7        0.15        1.72      3.63 o 
  -1  -7   7      289.37      277.32      6.53 o 
   0  -7   7      104.41      100.20      5.03 o 
   1  -7   7      121.28      106.35      4.71 o 
   2  -7   7       97.03       89.99      5.23 o 
   3  -7   7       58.45       54.75      6.98 o 
   4  -7   7        0.04        2.86      6.36 o 
   5  -7   7       14.78       11.81      6.75 o 
   6  -7   7        1.22        4.82      7.07 o 
   7  -7   7       16.19       21.54      9.14 o 
   8  -7   7        1.07        5.70      9.62 o 
  10  -7   7        5.11        8.89     20.31 o 
 -11  -6   7       11.73        6.98      9.87 o 
 -10  -6   7        4.71        3.08      8.72 o 
  -9  -6   7        5.53        5.15      7.86 o 
  -8  -6   7        2.72        5.42      6.94 o 
  -7  -6   7       47.15       46.90      8.44 o 
  -6  -6   7       47.32       46.05      5.17 o 
  -5  -6   7        0.28        2.01      4.50 o 
  -4  -6   7       28.61       27.32      6.12 o 
  -3  -6   7       21.08       18.76      3.77 o 
  -2  -6   7       36.38       38.04      4.49 o 
  -1  -6   7      714.72      707.12      9.06 o 
   0  -6   7     1357.83     1293.05     11.60 o 
   1  -6   7      174.98      168.92      4.37 o 
   2  -6   7      858.40      852.41     12.03 o 
   3  -6   7        4.58        6.31      4.68 o 
   4  -6   7       12.93        9.48      4.53 o 
   5  -6   7       12.61       12.30      5.50 o 
   6  -6   7       51.23       46.61      7.97 o 
   7  -6   7       14.96       27.71      8.70 o 
   8  -6   7        0.94        2.63      7.22 o 
   9  -6   7       35.95       29.75     16.48 o 
  10  -6   7        4.61        3.56     18.23 o 
 -12  -5   7       15.92       12.48     12.42 o 
 -11  -5   7      147.41      151.48     14.31 o 
 -10  -5   7        2.65        0.48      8.56 o 
  -9  -5   7        3.32        0.27      7.16 o 
  -8  -5   7       33.67       39.70      7.39 o 
  -7  -5   7       27.20       22.94      6.07 o 
  -6  -5   7        2.20        2.21      3.50 o 
  -5  -5   7      331.54      318.74      5.99 o 
  -4  -5   7       47.99       49.06      4.28 o 
  -3  -5   7       68.02       80.41      4.46 o 
  -2  -5   7        8.04        9.25      3.03 o 
  -1  -5   7       49.73       50.43      3.78 o 
   0  -5   7        6.88        7.57      2.88 o 
   1  -5   7     1407.80     1351.99      9.21 o 
   2  -5   7        8.81        9.70      2.98 o 
   3  -5   7       76.54       74.31      5.68 o 
   4  -5   7        4.97        7.35      4.59 o 
   5  -5   7        0.49        3.31      4.57 o 
   6  -5   7        8.57        9.03      6.07 o 
   7  -5   7      148.36      116.89      9.94 o 
   8  -5   7        0.82        3.83      6.69 o 
   9  -5   7       17.59       12.53      7.83 o 
  10  -5   7        0.08        4.00     14.34 o 
  11  -5   7        7.62        8.26     16.18 o 
 -12  -4   7        6.54        6.51     12.25 o 
 -11  -4   7        5.69        0.00     10.44 o 
 -10  -4   7       97.30      107.15     13.18 o 
  -9  -4   7       41.26       42.16      9.14 o 
  -8  -4   7       12.42       12.43      7.08 o 
  -7  -4   7       59.60       48.22      7.05 o 
  -6  -4   7      182.18      190.61      7.78 o 
  -5  -4   7      400.07      401.43      6.31 o 
  -4  -4   7      172.86      152.74      4.66 o 
  -3  -4   7      135.24      133.01      3.49 o 
  -2  -4   7      601.36      597.08      6.46 o 
  -1  -4   7       89.62       97.31      3.75 o 
   0  -4   7       27.19       27.53      3.02 o 
   1  -4   7        0.35        1.43      2.07 o 
   2  -4   7       39.89       39.71      2.89 o 
   3  -4   7       93.79       97.46      5.18 o 
   4  -4   7       63.20       55.37      6.12 o 
   5  -4   7        3.65        3.66      5.32 o 
   6  -4   7       27.68       29.71      6.40 o 
   7  -4   7       31.05       26.46      6.18 o 
   8  -4   7      237.38      214.95      9.36 o 
   9  -4   7        8.41       10.36      6.99 o 
  10  -4   7        8.80       11.87     15.40 o 
  11  -4   7       41.85       58.40     17.65 o 
 -12  -3   7       51.30       51.75     13.65 o 
 -11  -3   7        0.15        2.03      9.17 o 
 -10  -3   7      127.05      141.91     13.01 o 
  -9  -3   7      135.14      145.52     11.33 o 
  -8  -3   7      220.97      236.02     12.64 o 
  -7  -3   7      292.97      287.36     10.58 o 
  -6  -3   7      121.83      116.63      6.50 o 
  -5  -3   7       30.61       28.84      3.04 o 
  -4  -3   7      723.35      710.84      7.73 o 
  -3  -3   7      154.80      159.14      4.33 o 
  -2  -3   7      164.76      186.21      3.01 o 
  -1  -3   7        0.67        4.99      2.56 o 
   0  -3   7      237.69      238.43      5.04 o 
   1  -3   7       18.68       11.29      2.05 o 
   2  -3   7      471.54      475.76      5.08 o 
   3  -3   7      480.17      466.04      6.60 o 
   4  -3   7       29.29       29.13      3.93 o 
   5  -3   7       19.63       21.14      5.10 o 
   6  -3   7       10.19       12.40      5.22 o 
   7  -3   7       60.82       50.23      7.32 o 
   8  -3   7        8.05        6.27      6.78 o 
   9  -3   7        1.90        1.57      6.21 o 
  10  -3   7        4.09        1.27     13.33 o 
  11  -3   7        3.52        4.39     13.66 o 
 -12  -2   7        6.12        6.35     11.15 o 
 -11  -2   7        3.81        1.83      8.97 o 
 -10  -2   7       38.59       36.21      9.62 o 
  -9  -2   7        0.53        4.09      6.36 o 
  -8  -2   7        0.36        5.52      5.68 o 
  -7  -2   7     1330.67     1351.80     22.84 o 
  -6  -2   7      412.65      392.35     21.03 o 
  -5  -2   7     1307.53     1300.40     27.26 o 
  -4  -2   7      571.61      546.58      5.86 o 
  -3  -2   7        2.73        1.82      1.72 o 
  -2  -2   7       19.67       21.11      2.48 o 
  -1  -2   7       34.73       38.29      2.90 o 
   0  -2   7       52.68       45.76      2.88 o 
   1  -2   7      672.57      692.38     10.01 o 
   2  -2   7      204.69      209.26      3.10 o 
   3  -2   7       15.30       19.11      4.44 o 
   4  -2   7        2.68        0.95      3.84 o 
   5  -2   7        1.44        1.03      4.78 o 
   6  -2   7        0.00        4.29      6.31 o 
   7  -2   7        3.17        7.94      7.24 o 
   8  -2   7        2.48        0.00      7.14 o 
   9  -2   7        0.92        0.00     10.36 o 
  10  -2   7       32.38       23.89     12.03 o 
  11  -2   7        0.03        0.00     13.21 o 
  12  -2   7       11.36       13.53     21.22 o 
 -12  -1   7       11.44        7.32     10.05 o 
 -11  -1   7       49.09       46.85     11.20 o 
 -10  -1   7        0.54        2.19      7.93 o 
  -9  -1   7       52.52       38.69      8.53 o 
  -8  -1   7       93.06       92.08      8.14 o 
  -7  -1   7      265.45      273.87      8.50 o 
  -6  -1   7      419.86      401.22     13.43 o 
  -5  -1   7      445.28      437.39      7.34 o 
  -4  -1   7      319.96      299.40      3.52 o 
  -3  -1   7       63.16       63.36      2.65 o 
  -2  -1   7       16.61       12.10      2.16 o 
  -1  -1   7      928.37     1021.26     37.76 o 
   0  -1   7      253.21      298.26      4.95 o 
   1  -1   7      298.04      297.08      3.91 o 
   2  -1   7        7.46        7.68      1.93 o 
   3  -1   7      134.38      122.43      5.54 o 
   4  -1   7      190.93      166.82      5.95 o 
   5  -1   7       62.61       64.51      5.44 o 
   6  -1   7        5.62        1.28      7.31 o 
   7  -1   7        6.93        4.71      8.68 o 
   8  -1   7        0.05        1.69      7.94 o 
   9  -1   7        3.41        6.10      9.19 o 
  10  -1   7       38.22       52.54     17.48 o 
  11  -1   7        9.74       12.73     14.42 o 
  12  -1   7        5.03        7.83     15.43 o 
 -12   0   7       37.36       34.32     13.54 o 
 -11   0   7      133.40      132.25     12.65 o 
 -10   0   7        0.24        3.77      7.87 o 
  -9   0   7       96.71      105.65     10.13 o 
  -8   0   7      135.72      133.72      9.42 o 
  -7   0   7       70.33       64.78     16.45 o 
  -6   0   7       72.59       69.75      5.44 o 
  -5   0   7       15.88       18.18      4.02 o 
  -4   0   7      164.60      159.13      3.20 o 
  -3   0   7      621.40      620.39      4.73 o 
  -2   0   7      217.18      201.30      4.30 o 
  -1   0   7        5.08        5.78      2.36 o 
   0   0   7        1.46        0.97      2.44 o 
   1   0   7      243.85      246.20      3.88 o 
   2   0   7     1009.48     1051.06      6.30 o 
   3   0   7        5.84        3.76      3.27 o 
   4   0   7       20.00       24.58      4.44 o 
   5   0   7       64.71       61.72      5.53 o 
   6   0   7       35.62       33.10      6.32 o 
   7   0   7        7.84       11.15      9.00 o 
   8   0   7       50.68       46.94     11.04 o 
   9   0   7        0.00        7.84     12.20 o 
  10   0   7        0.64        0.00     10.67 o 
  11   0   7        0.80        5.28     13.47 o 
  12   0   7        3.89        0.00     15.94 o 
 -12   1   7        6.22        7.07     12.59 o 
 -11   1   7       66.11       59.14     10.63 o 
 -10   1   7       71.89       82.69     11.62 o 
  -9   1   7       59.88       69.21     10.20 o 
  -8   1   7        0.71        0.30      5.60 o 
  -7   1   7        2.70        4.22      5.24 o 
  -6   1   7       16.37       17.07      5.06 o 
  -5   1   7      243.70      248.62      6.45 o 
  -4   1   7       47.86       40.58      3.40 o 
  -3   1   7      691.80      669.57      6.81 o 
  -2   1   7      179.59      176.46      4.83 o 
  -1   1   7      125.91      123.70      3.66 o 
   0   1   7       25.25       32.27      3.43 o 
   1   1   7       49.06       51.17      2.86 o 
   2   1   7       41.05       46.45      2.55 o 
   3   1   7      108.51      115.45      2.55 o 
   4   1   7        1.04        0.65      2.04 o 
   5   1   7       26.04       22.96      4.93 o 
   6   1   7      134.24      125.09      6.85 o 
   7   1   7      263.06      259.39     11.83 o 
   8   1   7        2.06        3.91      7.40 o 
   9   1   7       15.02       18.45     11.44 o 
  10   1   7       41.48       40.96     11.66 o 
  11   1   7        1.98        3.40     12.14 o 
  12   1   7       68.90       57.24     21.32 o 
 -12   2   7        0.51        2.09     12.16 o 
 -11   2   7      294.43      378.69     16.13 o 
 -10   2   7       34.74       28.80      9.81 o 
  -9   2   7       19.68       23.33      9.01 o 
  -8   2   7       38.43       31.54      7.01 o 
  -7   2   7       38.31       33.78      7.21 o 
  -6   2   7       14.02       14.13      5.12 o 
  -5   2   7      222.03      203.91      5.05 o 
  -4   2   7      998.98     1028.97      9.05 o 
  -3   2   7      203.26      187.26      4.14 o 
  -2   2   7        1.31        1.14      1.74 o 
  -1   2   7        4.68        4.75      2.78 o 
   0   2   7       13.05       15.56      2.63 o 
   1   2   7       23.20       15.83      1.97 o 
   2   2   7       37.41       39.85      2.23 o 
   3   2   7      101.85       99.61      4.66 o 
   4   2   7       31.13       35.41      3.68 o 
   5   2   7       10.16        6.25      3.87 o 
   6   2   7       84.29       86.61      7.30 o 
   7   2   7      108.47       88.10      8.07 o 
   8   2   7       30.11       26.66      9.52 o 
   9   2   7       99.40      104.27     12.11 o 
  10   2   7       25.77       28.60     11.37 o 
  11   2   7       50.09       57.28     18.36 o 
  12   2   7        2.00        0.00     13.17 o 
 -11   3   7       18.46       21.05     10.97 o 
 -10   3   7       27.34       34.52     10.74 o 
  -9   3   7       12.31       13.19      7.74 o 
  -8   3   7       12.60       15.91      7.90 o 
  -7   3   7       95.15       90.81      7.99 o 
  -6   3   7       54.27       41.84      5.29 o 
  -5   3   7       88.64       73.30      4.83 o 
  -4   3   7        0.19        3.77      2.74 o 
  -3   3   7        0.44        1.39      2.36 o 
  -2   3   7        7.12       10.47      1.97 o 
  -1   3   7        3.55        4.67      2.22 o 
   0   3   7        0.06        1.12      1.50 o 
   1   3   7        8.09       10.87      2.01 o 
   2   3   7        9.24        5.54      2.33 o 
   3   3   7       43.32       48.69      3.77 o 
   4   3   7        5.12        5.79      3.10 o 
   5   3   7       69.26       69.22      6.37 o 
   6   3   7        2.64        3.16      3.67 o 
   7   3   7       27.31       23.25      6.65 o 
   8   3   7       76.53       82.67     12.91 o 
   9   3   7       57.09       57.08     10.13 o 
  10   3   7        0.49        0.91     12.84 o 
  11   3   7        0.14        1.39     12.16 o 
  12   3   7        0.25       13.30     17.22 o 
 -11   4   7       45.88       50.47     13.50 o 
 -10   4   7        2.20        0.24      8.66 o 
  -9   4   7       48.26       59.12      9.09 o 
  -8   4   7       39.74       42.11      7.64 o 
  -7   4   7        5.10        8.51      4.58 o 
  -6   4   7        0.28        3.44      3.99 o 
  -5   4   7      485.40      397.57      6.43 o 
  -4   4   7        4.42        3.59      2.94 o 
  -3   4   7       49.97       46.29      2.74 o 
  -2   4   7      307.40      291.90      6.45 o 
  -1   4   7      224.31      217.51      5.54 o 
   0   4   7        5.93        4.87      1.76 o 
   1   4   7      123.62      124.52      2.72 o 
   2   4   7      102.49       95.01      3.66 o 
   3   4   7        0.01        0.06      2.06 o 
   4   4   7        0.99        2.14      2.65 o 
   5   4   7       11.01        9.48      2.82 o 
   6   4   7      144.55      145.31      5.89 o 
   7   4   7       29.58       34.37      5.99 o 
   8   4   7        0.01        0.25      2.14 o 
   9   4   7        4.66        4.44      9.99 o 
  10   4   7       38.16       41.81      9.87 o 
  11   4   7        1.52       10.07     12.24 o 
  12   4   7       11.50        8.36     12.99 o 
 -11   5   7       43.40       48.23     14.60 o 
 -10   5   7       63.32       79.67     10.69 o 
  -9   5   7       94.56       81.84      6.96 o 
  -8   5   7       17.38       11.81      6.38 o 
  -7   5   7       10.76        7.57      5.20 o 
  -6   5   7       83.67       60.07      5.48 o 
  -5   5   7        3.09        4.28      3.72 o 
  -4   5   7        0.04        1.05      2.98 o 
  -3   5   7       37.25       31.15      2.84 o 
  -2   5   7        0.43        0.59      2.31 o 
  -1   5   7        1.42        5.06      2.45 o 
   0   5   7        3.34        2.68      3.56 o 
   1   5   7      243.92      256.10      8.21 o 
   2   5   7       44.34       48.50      6.61 o 
   3   5   7       56.79       54.21      3.16 o 
   4   5   7       75.48       70.12      3.97 o 
   5   5   7       14.86       14.86      3.73 o 
   6   5   7       10.01        8.24      3.99 o 
   7   5   7        9.37       10.55      5.18 o 
   8   5   7       19.26       17.60      7.24 o 
   9   5   7       25.17       15.62      7.79 o 
  10   5   7       50.45       49.42     12.81 o 
  11   5   7        0.60        3.97     12.23 o 
  12   5   7        0.99        1.91     14.49 o 
 -10   6   7        1.65        4.75     11.41 o 
  -9   6   7        0.22        5.37      9.47 o 
  -8   6   7       19.96       23.18      8.91 o 
  -7   6   7        0.08        1.26      7.14 o 
  -6   6   7        5.53        5.72      6.52 o 
  -5   6   7       12.14       10.51      4.99 o 
  -4   6   7       24.12       16.19      4.97 o 
  -3   6   7       20.19       12.13      3.61 o 
  -2   6   7       39.29       39.65      3.68 o 
  -1   6   7       35.34       33.81      3.59 o 
   0   6   7       28.24       19.46      5.59 o 
   1   6   7        0.14        2.02      4.37 o 
   2   6   7      530.17      566.42     12.86 o 
   3   6   7       89.39       96.54      8.44 o 
   4   6   7        3.96        1.50      4.71 o 
   5   6   7       80.24       89.87      6.74 o 
   6   6   7       45.28       37.00      5.78 o 
   7   6   7        1.82        1.98      4.42 o 
   8   6   7      421.39      400.36     10.57 o 
   9   6   7        3.76        3.97      7.77 o 
  10   6   7       25.43       20.98      8.47 o 
  11   6   7        0.03        4.32     14.08 o 
 -10   7   7       16.13       13.89     10.71 o 
  -9   7   7       54.47       74.04     13.47 o 
  -8   7   7       21.60       40.20     10.34 o 
  -7   7   7        4.97        3.99      7.16 o 
  -6   7   7        1.66        0.42      6.27 o 
  -5   7   7       22.30       13.05      6.63 o 
  -4   7   7        0.87        1.79      4.98 o 
  -3   7   7       38.17       30.53      3.93 o 
  -2   7   7       40.04       31.12      4.08 o 
  -1   7   7       51.32       37.21      4.61 o 
   0   7   7        0.54        7.30      5.98 o 
   1   7   7       49.36       41.93      7.57 o 
   2   7   7       66.05       67.27      7.44 o 
   3   7   7       37.12       41.04      8.79 o 
   4   7   7       37.27       33.86      6.81 o 
   5   7   7       11.26        9.07      5.30 o 
   6   7   7       10.02       12.53      7.29 o 
   7   7   7      311.10      286.60     13.39 o 
   8   7   7        0.00        0.00      9.72 o 
   9   7   7      125.04       89.21     14.64 o 
  10   7   7      122.74      115.04     19.81 o 
  -9   8   7        2.29        0.04      9.48 o 
  -8   8   7       10.06       10.59     10.82 o 
  -7   8   7        1.08        3.43      8.03 o 
  -6   8   7        0.37        4.47      7.12 o 
  -5   8   7       51.82       63.22      8.09 o 
  -4   8   7        0.01        8.00      6.30 o 
  -3   8   7        2.41        7.31      5.19 o 
  -2   8   7       53.77       51.95      5.05 o 
  -1   8   7       73.34       59.65      6.11 o 
   0   8   7        2.53        2.95      5.45 o 
   1   8   7       14.32       16.08      7.79 o 
   2   8   7        1.79        6.18      5.97 o 
   3   8   7       62.11       55.12      8.77 o 
   4   8   7      110.54      103.28     10.50 o 
   5   8   7        1.63        1.38      8.97 o 
   6   8   7       54.35       60.85     13.60 o 
   7   8   7        1.70        1.86      8.94 o 
   8   8   7       29.71       20.03      9.99 o 
   9   8   7        0.02        0.49     13.57 o 
  10   8   7       27.82       11.26     14.17 o 
  11   8   7       87.43       64.07     21.37 o 
  -9   9   7        0.57        0.00     11.08 o 
  -8   9   7        7.07        5.68     10.13 o 
  -7   9   7       35.07       53.40     11.17 o 
  -6   9   7      223.94      278.58     13.49 o 
  -5   9   7        2.42       13.54      9.54 o 
  -4   9   7      140.26      138.48     10.61 o 
  -3   9   7        9.76       10.90      5.82 o 
  -2   9   7       10.69        2.83      4.31 o 
  -1   9   7       36.29       24.67      5.26 o 
   0   9   7       51.06       51.34     10.54 o 
   1   9   7       66.92       54.35      9.59 o 
   2   9   7      143.99      150.57     11.77 o 
   3   9   7        1.36        2.86      7.16 o 
   4   9   7      118.64      123.77     12.30 o 
   5   9   7        0.22        5.76     11.09 o 
   6   9   7       12.24        2.28     10.93 o 
   7   9   7        4.51        5.04      9.55 o 
   8   9   7       27.53       13.32     15.21 o 
   9   9   7        0.34        4.72     12.42 o 
  10   9   7       42.55       42.84     19.83 o 
  11   9   7       19.82       15.43     17.46 o 
  -8  10   7        0.79        2.57     10.57 o 
  -7  10   7       10.67       11.98     11.27 o 
  -6  10   7        0.76       12.64      8.83 o 
  -5  10   7       35.37       46.49     11.50 o 
  -4  10   7       77.76       88.93     11.62 o 
  -3  10   7       29.94       42.29     10.30 o 
  -2  10   7       17.31       16.19      5.21 o 
  -1  10   7        2.28        0.31      6.78 o 
   0  10   7      205.02      206.02     13.75 o 
   1  10   7      254.05      269.31     14.08 o 
   2  10   7      239.78      241.21     13.46 o 
   3  10   7        3.84        3.68      8.29 o 
   4  10   7       12.03       10.23     10.09 o 
   5  10   7       32.68       30.10     11.28 o 
   6  10   7        5.77        4.35     10.26 o 
   7  10   7       37.94       24.16     11.55 o 
   8  10   7        2.81       16.30     14.40 o 
   9  10   7       22.40       21.58     17.23 o 
  10  10   7        7.41        8.10     18.51 o 
  -7  11   7        0.07        9.34     11.39 o 
  -6  11   7        0.05        0.00      9.16 o 
  -5  11   7       39.90       50.76     12.47 o 
  -4  11   7       37.23       45.01     14.61 o 
  -3  11   7       26.14       27.91      8.92 o 
  -2  11   7       24.24       22.65      6.59 o 
  -1  11   7       48.40       39.11     11.00 o 
   0  11   7       50.77       41.09      9.98 o 
   1  11   7      102.72      110.97     13.92 o 
   2  11   7        3.86       15.99     12.20 o 
   3  11   7      391.16      380.25     15.60 o 
   4  11   7       52.11       49.96     15.38 o 
   5  11   7       22.46       11.66     10.17 o 
   6  11   7       39.87       69.75     16.78 o 
   7  11   7        0.03        0.00     11.11 o 
   8  11   7        8.63       13.50     14.30 o 
   9  11   7       47.04       44.32     16.70 o 
  -6  12   7        2.24        1.03     11.07 o 
  -5  12   7        0.19        1.68      8.91 o 
  -4  12   7        0.78        5.32      9.35 o 
  -3  12   7        0.26        0.00      8.78 o 
  -2  12   7       82.85       88.01     16.54 o 
  -1  12   7       18.74       18.02      9.93 o 
   0  12   7        0.79        6.01      9.39 o 
   1  12   7       47.27       39.25     11.78 o 
   2  12   7        4.84        1.77     10.09 o 
   3  12   7       10.70        6.47     10.22 o 
   4  12   7        2.69        0.43     10.62 o 
   5  12   7       50.43       42.19     16.37 o 
   6  12   7       17.03       22.81     13.07 o 
   7  12   7        1.52        2.25     13.87 o 
   8  12   7       34.84       37.17     21.21 o 
   9  12   7       14.98       21.22     20.74 o 
  -5  13   7       12.67        6.39     10.81 o 
  -4  13   7       48.48       54.94     13.31 o 
  -3  13   7       11.58        3.11     15.07 o 
  -2  13   7       15.49       18.50     18.91 o 
  -1  13   7       13.40       24.13     13.28 o 
   0  13   7        0.61        6.97     13.74 o 
   1  13   7        8.89       11.08     15.69 o 
   2  13   7        2.75        0.00     14.18 o 
   3  13   7        0.72        2.27     12.48 o 
   4  13   7        0.26        0.00     12.16 o 
   5  13   7       36.97       39.12     16.82 o 
   6  13   7       18.86       25.42     16.39 o 
   7  13   7        1.63        6.16     16.64 o 
   8  13   7       17.60       21.67     18.72 o 
  -3  14   7        0.85        0.00     16.91 o 
  -2  14   7        0.16        4.03     13.87 o 
  -1  14   7       84.65       98.17     17.64 o 
   0  14   7        1.90        1.53     14.66 o 
   1  14   7        6.29        7.01     12.54 o 
   2  14   7        0.17        4.08     12.59 o 
   3  14   7        2.95        0.93     15.86 o 
   4  14   7        0.10        6.87     15.57 o 
   5  14   7        1.07        9.62     19.33 o 
   6  14   7        1.77        6.94     15.76 o 
   0  15   7        0.14        6.85     16.49 o 
   1  15   7       20.16       28.92     16.09 o 
   2  15   7       16.09       22.17     18.91 o 
   3  15   7        2.66        0.00     14.25 o 
   4  15   7        4.46        3.61     15.96 o 
  -5 -14   8        0.49        1.12     11.40 o 
  -4 -14   8       12.52        6.69      9.49 o 
  -3 -14   8        8.77       20.16      9.67 o 
  -2 -14   8        0.01        4.14      9.11 o 
  -1 -14   8       15.99       20.09      9.87 o 
   0 -14   8       64.86       75.43     14.14 o 
   1 -14   8       20.69        7.29      9.92 o 
   2 -14   8       21.87       25.06     12.87 o 
  -6 -13   8       13.92       11.80     12.18 o 
  -5 -13   8        0.33        0.08      9.95 o 
  -4 -13   8       11.60       14.82     10.43 o 
  -3 -13   8       24.80       24.83      8.83 o 
  -2 -13   8       12.83       14.47      8.53 o 
  -1 -13   8        0.46        4.47      7.46 o 
   0 -13   8        2.17        3.80      9.90 o 
   1 -13   8       11.10       13.12      9.86 o 
   2 -13   8        0.28        3.93     10.19 o 
   3 -13   8        1.38        7.45     10.38 o 
   4 -13   8        0.06        0.00     10.34 o 
  -8 -12   8       43.00       45.52     20.65 o 
  -7 -12   8      115.09      116.82     13.09 o 
  -6 -12   8       25.34       32.08     11.98 o 
  -5 -12   8        3.27        6.20      8.73 o 
  -4 -12   8       31.07       37.33      9.67 o 
  -3 -12   8       18.71        8.47      7.03 o 
  -2 -12   8       29.15       24.42      6.86 o 
  -1 -12   8        2.98        4.96      6.80 o 
   0 -12   8        2.13        2.45      6.36 o 
   1 -12   8       47.42       50.38     10.05 o 
   2 -12   8       88.00      106.48     12.39 o 
   3 -12   8       58.94       55.39      9.59 o 
   4 -12   8       27.75       35.60     12.75 o 
   5 -12   8        0.27        0.00     10.48 o 
  -9 -11   8       10.26       12.07     15.13 o 
  -8 -11   8      104.75       98.16     18.64 o 
  -7 -11   8       57.88       63.92     12.07 o 
  -6 -11   8       35.92       27.09      9.62 o 
  -5 -11   8      172.79      182.86     12.32 o 
  -4 -11   8       37.95       46.78     10.25 o 
  -3 -11   8       31.30       39.43      9.70 o 
  -2 -11   8        6.57        5.91      6.65 o 
  -1 -11   8        4.71        6.98      6.00 o 
   0 -11   8       26.50       22.64      6.32 o 
   1 -11   8        2.49        6.14      8.19 o 
   2 -11   8       17.14       23.94      8.89 o 
   3 -11   8        0.49        7.70      9.85 o 
   4 -11   8        2.03        4.37      9.47 o 
   5 -11   8        2.32        4.63     10.45 o 
   6 -11   8       67.02       87.43     14.00 o 
  -9 -10   8       18.35       17.41     20.22 o 
  -8 -10   8        2.41        9.18     14.61 o 
  -7 -10   8        8.72       10.10      9.46 o 
  -6 -10   8        1.33        1.01      8.04 o 
  -5 -10   8       59.03       66.12      9.53 o 
  -4 -10   8        4.04        9.80      6.99 o 
  -3 -10   8        7.40        7.73      7.49 o 
  -2 -10   8       28.52       25.93      6.49 o 
  -1 -10   8        0.04        0.00      4.94 o 
   0 -10   8       14.58       10.92      5.60 o 
   1 -10   8       15.49       22.54      6.26 o 
   2 -10   8        7.36       10.83      6.75 o 
   3 -10   8        0.17        3.52      8.00 o 
   4 -10   8       35.54       42.94      9.87 o 
   5 -10   8       87.81      114.97     13.69 o 
   6 -10   8       44.94       65.55     12.46 o 
   7 -10   8       12.07       12.37     11.03 o 
 -10  -9   8        5.81        6.48     15.68 o 
  -9  -9   8       10.08        7.68     15.16 o 
  -8  -9   8        3.78        4.38     11.71 o 
  -7  -9   8        3.57        8.66      7.89 o 
  -6  -9   8       82.37       82.33      9.67 o 
  -5  -9   8      284.96      273.42     10.31 o 
  -4  -9   8      152.17      173.62     10.87 o 
  -3  -9   8       19.68       15.27      7.93 o 
  -2  -9   8        1.83        2.49      5.72 o 
  -1  -9   8        0.53        3.34      4.45 o 
   0  -9   8       24.88       29.67      6.10 o 
   1  -9   8       22.81       30.30      5.68 o 
   2  -9   8      122.12      137.74      9.73 o 
   3  -9   8        5.70        0.11      6.45 o 
   4  -9   8       49.44       63.84      9.56 o 
   5  -9   8        2.27        5.19      8.34 o 
   6  -9   8        0.09        1.09      8.52 o 
   7  -9   8        0.01        0.00      8.90 o 
   8  -9   8      299.28      345.56     19.68 o 
 -10  -8   8       15.76       23.54     17.45 o 
  -9  -8   8        0.83        4.74     13.64 o 
  -8  -8   8       33.70       45.04     17.82 o 
  -7  -8   8       27.54       30.72     14.38 o 
  -6  -8   8        3.97        0.89      6.31 o 
  -5  -8   8        1.96        3.64      6.05 o 
  -4  -8   8        0.30        1.93      5.07 o 
  -3  -8   8        6.48        3.98      4.35 o 
  -2  -8   8       10.57        5.85      4.67 o 
  -1  -8   8       29.94       25.34      4.72 o 
   0  -8   8        7.19        6.09      4.16 o 
   1  -8   8        7.89        8.53      4.17 o 
   2  -8   8       30.99       20.19      6.43 o 
   3  -8   8        6.60       15.39      8.93 o 
   4  -8   8        1.36        1.02      6.74 o 
   5  -8   8        3.78        6.34      6.47 o 
   6  -8   8       43.03       49.47      8.83 o 
   7  -8   8       16.27       21.15     10.83 o 
   8  -8   8       79.23       84.18     12.89 o 
   9  -8   8      160.51      209.65     21.22 o 
 -11  -7   8       49.35       59.22     14.43 o 
 -10  -7   8        0.00        3.90     11.15 o 
  -9  -7   8        1.68        5.74      9.56 o 
  -8  -7   8        0.96        3.39     10.61 o 
  -7  -7   8        5.30        3.80      9.47 o 
  -6  -7   8       40.90       36.13      7.91 o 
  -5  -7   8       17.10       18.42      6.35 o 
  -4  -7   8      168.06      173.98     13.41 o 
  -3  -7   8      530.52      515.54     14.30 o 
  -2  -7   8      406.91      412.61      7.45 o 
  -1  -7   8      244.91      239.04      6.65 o 
   0  -7   8      107.67      105.91      5.00 o 
   1  -7   8        0.17        0.71      3.37 o 
   2  -7   8        0.79        0.00      2.76 o 
   3  -7   8       21.16       19.37      6.72 o 
   4  -7   8      122.85      116.83     10.51 o 
   5  -7   8       18.20       11.89      6.79 o 
   6  -7   8       50.19       62.02     10.45 o 
   7  -7   8       44.03       42.02      9.66 o 
   8  -7   8        7.05       12.74      9.60 o 
   9  -7   8       21.31       25.16     16.21 o 
  10  -7   8       90.82       91.70     22.29 o 
 -11  -6   8       28.05       32.97     13.66 o 
 -10  -6   8       15.82       16.83     11.53 o 
  -9  -6   8       30.63       22.80      8.59 o 
  -8  -6   8       40.28       39.17      9.58 o 
  -7  -6   8        3.54        7.11      6.60 o 
  -6  -6   8       55.35       46.80      7.24 o 
  -5  -6   8       22.26       23.19      4.74 o 
  -4  -6   8      176.78      145.93      6.31 o 
  -3  -6   8        2.56        3.85      3.83 o 
  -2  -6   8       24.79       22.13      4.00 o 
  -1  -6   8       11.05        9.47      3.77 o 
   0  -6   8       33.61       31.50      3.94 o 
   1  -6   8       50.45       48.08      3.96 o 
   2  -6   8      145.62      130.03      8.06 o 
   3  -6   8       26.53       29.60      6.32 o 
   4  -6   8       35.19       23.58      5.95 o 
   5  -6   8       66.09       59.80      7.99 o 
   6  -6   8        5.65        8.84      6.41 o 
   7  -6   8       19.55       13.28      6.79 o 
   8  -6   8       74.75       91.05     12.04 o 
   9  -6   8       81.20       81.74     12.13 o 
  10  -6   8       49.39       54.50     18.15 o 
 -11  -5   8        0.00        2.47     10.89 o 
 -10  -5   8        2.11        5.09      9.26 o 
  -9  -5   8        2.82        7.05      8.64 o 
  -8  -5   8        2.07        2.20      7.75 o 
  -7  -5   8        8.20       11.26      6.03 o 
  -6  -5   8        4.94        4.82      6.33 o 
  -5  -5   8       73.50       61.48      5.92 o 
  -4  -5   8       43.32       34.40      4.65 o 
  -3  -5   8        1.44        2.26      4.26 o 
  -2  -5   8       44.10       38.35      4.49 o 
  -1  -5   8      530.10      529.24      7.00 o 
   0  -5   8      514.78      509.10      6.86 o 
   1  -5   8     1372.65     1370.64     18.03 o 
   2  -5   8      983.52      967.68      7.91 o 
   3  -5   8      323.53      315.61      7.63 o 
   4  -5   8      320.55      310.75      8.13 o 
   5  -5   8        4.87        3.97      4.93 o 
   6  -5   8      167.56      160.87     10.07 o 
   7  -5   8        2.24        4.44      7.01 o 
   8  -5   8       48.99       51.60      8.47 o 
   9  -5   8       33.61       51.33      9.89 o 
  10  -5   8        6.60        5.62     15.08 o 
 -12  -4   8       20.12       11.72     12.26 o 
 -11  -4   8       41.64       30.28     12.45 o 
 -10  -4   8       49.82       48.76     10.54 o 
  -9  -4   8      104.33      103.74     10.79 o 
  -8  -4   8        0.01        3.69      7.28 o 
  -7  -4   8       20.66       18.28      6.32 o 
  -6  -4   8        5.50        6.54      3.69 o 
  -5  -4   8        3.78        2.54      2.50 o 
  -4  -4   8       32.53       35.13      4.02 o 
  -3  -4   8        8.17        5.32      3.31 o 
  -2  -4   8       15.77       12.10      3.75 o 
  -1  -4   8        0.04        1.34      2.37 o 
   0  -4   8      235.11      225.55      4.71 o 
   1  -4   8      215.96      214.74      4.53 o 
   2  -4   8       34.42       33.48      3.14 o 
   3  -4   8      936.74      936.36     16.08 o 
   4  -4   8      213.30      209.86     12.87 o 
   5  -4   8        0.23        2.85      4.64 o 
   6  -4   8       76.24       76.48      8.41 o 
   7  -4   8        3.50        5.71      7.43 o 
   8  -4   8       13.26       11.44      7.32 o 
   9  -4   8       92.30       77.32     10.59 o 
  10  -4   8       12.47        7.09     17.06 o 
  11  -4   8        1.21        5.21     17.41 o 
 -12  -3   8        0.57        8.26     11.49 o 
 -11  -3   8       16.06       16.98      9.87 o 
 -10  -3   8        0.50        0.30      8.30 o 
  -9  -3   8        2.99        5.30      7.97 o 
  -8  -3   8       13.34       16.46      7.64 o 
  -7  -3   8       25.65       20.56      7.33 o 
  -6  -3   8        4.47        4.56      5.10 o 
  -5  -3   8       21.69       21.70      2.95 o 
  -4  -3   8       84.84       85.07      3.52 o 
  -3  -3   8       42.63       41.82      2.69 o 
  -2  -3   8       38.58       23.55      3.51 o 
  -1  -3   8       65.11       71.56      4.19 o 
   0  -3   8        6.87        9.38      3.11 o 
   1  -3   8      330.59      306.53      6.75 o 
   2  -3   8      328.16      333.70      5.79 o 
   3  -3   8      179.64      169.75      5.35 o 
   4  -3   8      131.21      142.41      6.47 o 
   5  -3   8        0.15        0.00      6.04 o 
   6  -3   8        0.04        0.22      5.32 o 
   7  -3   8        0.04        2.77      5.59 o 
   8  -3   8        9.92        8.31      6.04 o 
   9  -3   8       37.27       39.24      9.57 o 
  10  -3   8        3.92        5.17     14.11 o 
  11  -3   8       15.46       32.47     20.81 o 
 -12  -2   8        1.31        1.52     10.78 o 
 -11  -2   8        0.17       12.75     10.50 o 
 -10  -2   8       26.38       26.26      9.12 o 
  -9  -2   8       53.49       43.88      7.96 o 
  -8  -2   8      224.46      250.96     11.10 o 
  -7  -2   8      136.69      146.16      8.26 o 
  -6  -2   8      103.31      104.86      7.44 o 
  -5  -2   8        0.76        2.10      2.99 o 
  -4  -2   8      116.68       95.96      3.23 o 
  -3  -2   8        6.94        9.86      2.33 o 
  -2  -2   8       80.26       84.40      3.12 o 
  -1  -2   8      178.19      191.41      4.27 o 
   0  -2   8       47.79       52.16      2.97 o 
   1  -2   8      161.33      158.78      3.98 o 
   2  -2   8       12.99       12.88      2.24 o 
   3  -2   8      136.42      133.07      5.77 o 
   4  -2   8      126.40      114.49      6.98 o 
   5  -2   8       87.30       79.87      9.87 o 
   6  -2   8        1.40        3.31      6.89 o 
   7  -2   8        2.62        1.66      9.57 o 
   8  -2   8        7.87        7.25      8.84 o 
   9  -2   8       14.62        9.77     12.32 o 
  10  -2   8        1.72       10.21      9.64 o 
  11  -2   8        0.43        0.93     13.22 o 
 -12  -1   8        1.16        3.67     11.44 o 
 -11  -1   8       31.22       43.97     11.03 o 
 -10  -1   8       10.87        9.21      8.11 o 
  -9  -1   8       10.87        9.56      8.04 o 
  -8  -1   8       75.06       81.99      9.45 o 
  -7  -1   8       44.52       43.96      6.91 o 
  -6  -1   8       78.39       86.86      6.57 o 
  -5  -1   8     1489.91     1455.38     13.87 o 
  -4  -1   8      168.72      162.73      4.00 o 
  -3  -1   8      944.54      896.71     12.35 o 
  -2  -1   8       91.31       86.68      3.07 o 
  -1  -1   8        4.79        8.83      4.17 o 
   0  -1   8        2.67        0.92      2.40 o 
   1  -1   8        1.33        3.36      1.88 o 
   2  -1   8        0.47        1.46      1.66 o 
   3  -1   8        1.72        2.11      3.35 o 
   4  -1   8      238.90      222.13      7.06 o 
   5  -1   8      107.85       94.45      8.47 o 
   6  -1   8        6.63        6.64      6.25 o 
   7  -1   8        3.02        0.00      7.34 o 
   8  -1   8        8.87        7.42      8.61 o 
   9  -1   8        0.18        0.00     10.31 o 
  10  -1   8       23.36       25.39     13.35 o 
  11  -1   8        0.38        9.02     17.95 o 
  12  -1   8       12.68        1.02     15.67 o 
 -12   0   8        0.99        4.98     11.89 o 
 -11   0   8        1.28        3.46     11.06 o 
 -10   0   8        9.99        4.13      8.15 o 
  -9   0   8       26.49       20.08      7.67 o 
  -8   0   8       10.77        7.13      6.52 o 
  -7   0   8       85.62       82.10      7.54 o 
  -6   0   8        7.10        7.40      3.60 o 
  -5   0   8      810.34      809.00      9.71 o 
  -4   0   8     1579.13     1522.32     26.85 o 
  -3   0   8      286.85      256.74      3.61 o 
  -2   0   8       10.74        8.78      3.16 o 
  -1   0   8       23.02       20.20      5.00 o 
   0   0   8        1.36        3.26      3.31 o 
   1   0   8      146.95      167.00      4.23 o 
   2   0   8      683.83      712.63      9.54 o 
   3   0   8      488.68      495.44      7.38 o 
   4   0   8       30.60       30.52      5.02 o 
   5   0   8      174.87      170.92      8.56 o 
   6   0   8      137.73      125.51      9.68 o 
   7   0   8       21.01       18.69      9.80 o 
   8   0   8        2.20        5.90      8.19 o 
   9   0   8        6.10        2.29      9.40 o 
  10   0   8        2.68        7.79     12.12 o 
  11   0   8        3.13        0.00     12.76 o 
  12   0   8        0.03        0.00     14.81 o 
 -11   1   8       62.01       51.77     11.79 o 
 -10   1   8       74.22       62.67      9.43 o 
  -9   1   8       32.29       32.87      8.32 o 
  -8   1   8        2.74        2.55      6.44 o 
  -7   1   8       57.65       59.27      8.32 o 
  -6   1   8       17.48       17.89      4.41 o 
  -5   1   8      300.43      282.20      5.95 o 
  -4   1   8       12.57       13.03      2.92 o 
  -3   1   8       10.66       11.43      2.68 o 
  -2   1   8       14.99       12.10      3.18 o 
  -1   1   8       20.23       18.43      3.10 o 
   0   1   8      100.36       99.42      4.79 o 
   1   1   8       43.11       41.63      3.23 o 
   2   1   8      220.05      219.04      4.62 o 
   3   1   8       81.23       83.48      3.37 o 
   4   1   8       35.54       36.17      4.61 o 
   5   1   8       15.45       23.83      4.66 o 
   6   1   8      112.11      101.10      9.21 o 
   7   1   8        9.37        8.55      6.73 o 
   8   1   8       14.33        9.18      7.65 o 
   9   1   8        4.79        2.64      9.37 o 
  10   1   8        7.04        3.52     10.64 o 
  11   1   8        2.90        1.18     12.39 o 
  12   1   8        0.65        5.21     15.30 o 
 -11   2   8        3.54        0.12      9.28 o 
 -10   2   8        1.96        7.70      8.45 o 
  -9   2   8       44.83       29.72      8.19 o 
  -8   2   8        6.57        6.05      6.07 o 
  -7   2   8        1.09        0.98      4.14 o 
  -6   2   8       40.12       33.00      5.00 o 
  -5   2   8       42.15       39.87      4.42 o 
  -4   2   8      186.13      181.15      4.43 o 
  -3   2   8      455.19      428.73     10.92 o 
  -2   2   8      745.76      715.96     18.65 o 
  -1   2   8       81.90       84.93      3.98 o 
   0   2   8        0.51        1.64      2.11 o 
   1   2   8       68.04       65.58      3.21 o 
   2   2   8      209.20      207.42      3.81 o 
   3   2   8        5.43        4.18      2.04 o 
   4   2   8       18.86       18.50      2.90 o 
   5   2   8        0.03        1.56      4.89 o 
   6   2   8       47.38       54.39      6.80 o 
   7   2   8       64.21       57.12     10.22 o 
   8   2   8       46.75       42.80      9.34 o 
   9   2   8      198.41      196.49     13.76 o 
  10   2   8        3.29        3.03     10.61 o 
  11   2   8        2.34        0.00     11.91 o 
  12   2   8        9.69       14.25     15.80 o 
 -11   3   8      121.55      135.42     11.31 o 
 -10   3   8       49.65       50.28      8.41 o 
  -9   3   8       80.81      104.05      9.80 o 
  -8   3   8        1.93        3.95      5.52 o 
  -7   3   8       11.10       10.40      4.89 o 
  -6   3   8       27.37       22.51      4.71 o 
  -5   3   8       11.45       13.15      3.58 o 
  -4   3   8      188.94      174.12      4.97 o 
  -3   3   8       16.55       18.39      3.22 o 
  -2   3   8      309.93      304.67      7.53 o 
  -1   3   8      140.11      139.10      3.87 o 
   0   3   8       15.79       17.15      2.21 o 
   1   3   8        3.41        5.15      1.79 o 
   2   3   8        5.90        7.48      2.34 o 
   3   3   8        7.68        6.78      2.78 o 
   4   3   8        3.63        2.22      2.76 o 
   5   3   8        2.43        3.53      3.60 o 
   6   3   8        9.61        8.74      4.57 o 
   7   3   8        4.18        6.93      7.52 o 
   8   3   8       23.81       25.30      8.57 o 
   9   3   8        0.24       11.75     11.60 o 
  10   3   8       30.75       20.69     11.41 o 
  11   3   8      113.04      114.93     16.09 o 
  12   3   8        0.02        6.34     14.43 o 
 -11   4   8        0.06        4.77     10.13 o 
 -10   4   8      221.52      264.74     11.76 o 
  -9   4   8        0.36        4.62      6.95 o 
  -8   4   8        3.93        4.97      6.21 o 
  -7   4   8       25.35       28.94      5.54 o 
  -6   4   8      101.36       85.70      6.37 o 
  -5   4   8        0.52        2.19      3.92 o 
  -4   4   8      319.77      265.87      8.59 o 
  -3   4   8       40.26       33.32      2.63 o 
  -2   4   8      104.27       98.21      4.06 o 
  -1   4   8      184.13      182.51      4.13 o 
   0   4   8      192.93      196.57      3.13 o 
   1   4   8       26.90       23.51      2.26 o 
   2   4   8        0.06        0.67      2.14 o 
   3   4   8        6.44        3.97      2.94 o 
   4   4   8       10.79        9.27      3.26 o 
   5   4   8       75.80       77.47      5.44 o 
   6   4   8        4.66        5.97      4.21 o 
   7   4   8        9.69        6.43      5.55 o 
   8   4   8       14.89       22.22     10.15 o 
   9   4   8       53.18       35.28      8.96 o 
  10   4   8       19.64       15.06     10.76 o 
  11   4   8      149.55      161.85     18.46 o 
  12   4   8        9.14        4.06     17.71 o 
 -10   5   8       83.89      112.73     13.24 o 
  -9   5   8       32.09       40.79     11.00 o 
  -8   5   8        2.69        4.55      8.22 o 
  -7   5   8        4.74        1.44      5.65 o 
  -6   5   8        9.43        9.90      4.51 o 
  -5   5   8       56.09       48.85      6.96 o 
  -4   5   8       27.34       20.88      5.61 o 
  -3   5   8      206.94      182.24      5.01 o 
  -2   5   8       29.91       26.57      3.92 o 
  -1   5   8      246.04      240.41      5.15 o 
   0   5   8      584.67      573.87      8.44 o 
   1   5   8      291.32      283.77      8.86 o 
   2   5   8        0.07        1.43      5.08 o 
   3   5   8      164.43      163.81     10.19 o 
   4   5   8        6.17        4.83      3.07 o 
   5   5   8        1.36        2.75      3.51 o 
   6   5   8        0.12        1.32      4.56 o 
   7   5   8        0.13        0.87      4.34 o 
   8   5   8       67.40       64.86      8.67 o 
   9   5   8      190.16      184.27     12.39 o 
  10   5   8        1.45        3.74     10.68 o 
  11   5   8        6.04        9.10     14.49 o 
  12   5   8        8.58       16.32     17.16 o 
 -10   6   8        4.97        4.78     10.56 o 
  -9   6   8       10.74       10.01      9.49 o 
  -8   6   8      122.43      148.84     14.61 o 
  -7   6   8       33.27       34.35      9.64 o 
  -6   6   8        6.41        3.61      6.25 o 
  -5   6   8        3.27        4.81      5.69 o 
  -4   6   8       29.84       20.20      6.34 o 
  -3   6   8        4.22        4.52      4.52 o 
  -2   6   8        3.55        3.70      3.27 o 
  -1   6   8        0.71        3.31      2.92 o 
   0   6   8        1.00        2.52      5.59 o 
   1   6   8      210.54      218.09      8.14 o 
   2   6   8      390.58      414.97     11.77 o 
   3   6   8       96.88      100.27     11.51 o 
   4   6   8        6.60        7.17      6.23 o 
   5   6   8        7.09        8.46      6.50 o 
   6   6   8       27.28       22.24      8.71 o 
   7   6   8      106.69      103.35     15.14 o 
   8   6   8      117.65      134.52     15.82 o 
   9   6   8       94.55       99.31     16.34 o 
  -9   7   8       69.44       94.13     14.04 o 
  -8   7   8       80.58      100.17     13.22 o 
  -7   7   8       17.56       24.01      8.72 o 
  -6   7   8        3.33        8.06      8.22 o 
  -5   7   8        0.35        1.91      5.98 o 
  -4   7   8        0.15        3.48      5.45 o 
  -3   7   8       10.78        7.76      5.15 o 
  -2   7   8        0.46        3.43      3.22 o 
  -1   7   8       30.73       24.20      3.73 o 
   0   7   8        3.81        4.36      6.06 o 
   1   7   8      237.71      223.84      8.56 o 
   2   7   8      191.12      203.66     11.18 o 
   3   7   8       60.86       49.59      8.29 o 
   4   7   8      263.58      294.51     12.78 o 
   5   7   8      190.64      174.36     12.42 o 
   6   7   8      106.19      119.90     12.81 o 
   7   7   8       50.10       54.71     11.45 o 
   8   7   8       71.18       80.15     14.22 o 
   9   7   8        0.21        2.25     10.82 o 
  10   7   8      114.23      104.55     16.50 o 
  -9   8   8        0.09        3.49     10.81 o 
  -8   8   8       28.76       31.62     10.77 o 
  -7   8   8       46.16       56.00     12.17 o 
  -6   8   8       25.62       33.54      7.99 o 
  -5   8   8        0.25        6.51      7.60 o 
  -4   8   8        0.47        4.61      6.15 o 
  -3   8   8        1.86        1.91      5.36 o 
  -2   8   8        9.29       15.72      4.04 o 
  -1   8   8       30.93       32.65      5.27 o 
   0   8   8        0.00        2.82      5.67 o 
   1   8   8        1.08        4.24      7.49 o 
   2   8   8        9.07        4.23      6.71 o 
   3   8   8        0.88        3.63      6.99 o 
   4   8   8      116.62      123.71     10.74 o 
   5   8   8       29.38       31.98      9.99 o 
   6   8   8        1.80        5.63      8.97 o 
   7   8   8       13.80        6.94      9.59 o 
   8   8   8       50.85       34.79     16.09 o 
   9   8   8       45.45       33.14     13.39 o 
  10   8   8       52.54       70.51     20.89 o 
  11   8   8        6.46        4.76     13.54 o 
  -8   9   8        4.15        6.49     11.35 o 
  -7   9   8       30.50       33.00     10.55 o 
  -6   9   8       10.86       31.25     14.80 o 
  -5   9   8        8.57       17.05      9.65 o 
  -4   9   8        0.98        5.46      6.86 o 
  -3   9   8       27.50       35.46      7.09 o 
  -2   9   8        2.81        2.99      4.62 o 
  -1   9   8        0.03        5.18      5.33 o 
   0   9   8        0.22        0.57      6.64 o 
   1   9   8       69.36       74.27      9.91 o 
   2   9   8       67.69       62.12      8.94 o 
   3   9   8        4.65        4.92      7.78 o 
   4   9   8       62.59       62.02     13.27 o 
   5   9   8      263.81      291.49     15.31 o 
   6   9   8       14.20       11.40      9.28 o 
   7   9   8       20.96       23.98     12.73 o 
   8   9   8       14.47       11.32     14.12 o 
   9   9   8        3.62        2.48     13.40 o 
  10   9   8        0.09        3.34     14.34 o 
  -7  10   8        2.15       10.47     11.40 o 
  -6  10   8       35.58       37.79     12.25 o 
  -5  10   8       43.28       64.77     10.65 o 
  -4  10   8      283.17      358.80     12.70 o 
  -3  10   8        8.99        3.78      7.54 o 
  -2  10   8        5.45       10.66      5.51 o 
  -1  10   8        8.80        6.61      9.57 o 
   0  10   8        0.83        2.18      7.56 o 
   1  10   8       12.42       15.23      9.38 o 
   2  10   8      147.84      151.47     12.72 o 
   3  10   8       15.75       16.43      9.71 o 
   4  10   8       32.39       43.25     13.35 o 
   5  10   8       10.41       16.96     10.58 o 
   6  10   8       32.96       31.34     13.43 o 
   7  10   8        0.31        3.20     11.64 o 
   8  10   8       28.31       35.07     19.48 o 
   9  10   8        1.61        2.45     13.48 o 
  10  10   8        3.10        8.54     15.71 o 
  -7  11   8        2.92        7.40     11.42 o 
  -6  11   8        5.53        5.49     11.00 o 
  -5  11   8        5.90       15.25     10.79 o 
  -4  11   8        4.13        6.19      8.33 o 
  -3  11   8       95.78      116.23     11.55 o 
  -2  11   8       15.70       11.84      7.50 o 
  -1  11   8       18.12       18.76      9.03 o 
   0  11   8       30.69       27.32      8.88 o 
   1  11   8       12.64        5.07     10.61 o 
   2  11   8       92.07      101.23     15.11 o 
   3  11   8      133.22      154.22     17.64 o 
   4  11   8       55.42       64.17     14.09 o 
   5  11   8        1.06        3.38     12.95 o 
   6  11   8       36.74       41.62     11.80 o 
   7  11   8       78.47       72.33     16.06 o 
   8  11   8       40.07       56.01     18.17 o 
   9  11   8        0.80        2.82     15.26 o 
  -6  12   8        2.09        4.84     13.05 o 
  -5  12   8        4.01        4.08     10.41 o 
  -4  12   8       64.20       60.59     16.41 o 
  -3  12   8       73.35       78.65     12.14 o 
  -2  12   8      125.19      218.11     22.74 o 
  -1  12   8        6.19        2.70     10.08 o 
   0  12   8        3.53        7.49      9.80 o 
   1  12   8       26.08       19.89     12.24 o 
   2  12   8      159.31      165.72     19.38 o 
   3  12   8       55.50       55.24     15.16 o 
   4  12   8        0.46        3.04     13.34 o 
   5  12   8       91.74       62.82     14.20 o 
   6  12   8       87.87      101.49     20.56 o 
   7  12   8        0.78        3.67     13.83 o 
   8  12   8       42.50       52.70     20.53 o 
  -4  13   8        1.08        1.89     10.86 o 
  -3  13   8        0.36        2.34     14.59 o 
  -2  13   8        1.12        8.86     15.54 o 
  -1  13   8        8.64        9.70      8.97 o 
   0  13   8        2.24        0.00     10.98 o 
   1  13   8       61.85       38.51     17.65 o 
   2  13   8       22.17       26.75     15.23 o 
   3  13   8       17.77        9.37     12.52 o 
   4  13   8        0.48        5.68     16.11 o 
   5  13   8       28.41       24.80     14.79 o 
   6  13   8        5.10        4.27     13.79 o 
   7  13   8        0.80        5.77     16.78 o 
  -2  14   8       10.96        7.89     15.74 o 
  -1  14   8       79.59      119.86     21.21 o 
   0  14   8       12.08       20.76     17.04 o 
   1  14   8       35.40       39.59     18.07 o 
   2  14   8        1.46        5.17     13.16 o 
   3  14   8       14.08        6.06     15.28 o 
   4  14   8        0.13       12.72     15.60 o 
   5  14   8       31.76       51.24     19.96 o 
  -3 -14   9        0.92        0.94      8.13 o 
  -2 -14   9        7.21        6.98      8.92 o 
  -1 -14   9       20.19       16.18     13.40 o 
   0 -14   9       87.89      106.68     15.80 o 
   1 -14   9        4.07        8.62     14.55 o 
  -6 -13   9        3.33        8.16     11.68 o 
  -5 -13   9        9.90        8.75     10.99 o 
  -4 -13   9        0.75        2.92      9.10 o 
  -3 -13   9        1.05        2.57      7.98 o 
  -2 -13   9        0.00        0.99      7.16 o 
  -1 -13   9        6.07        8.71      8.56 o 
   0 -13   9       16.72       14.15     10.48 o 
   1 -13   9       32.50       45.67     13.45 o 
   2 -13   9       27.47       35.81     13.58 o 
   3 -13   9        0.79        5.16     13.71 o 
  -7 -12   9        0.73        2.96     10.77 o 
  -6 -12   9       35.99       47.49     12.81 o 
  -5 -12   9        2.40        5.70     11.04 o 
  -4 -12   9        0.66        0.00      8.26 o 
  -3 -12   9        0.47        1.50      6.94 o 
  -2 -12   9        1.68        6.16      8.14 o 
  -1 -12   9        7.75       11.27      7.32 o 
   0 -12   9       10.01        9.24      9.74 o 
   1 -12   9        9.63       13.24     10.60 o 
   2 -12   9       32.35       32.79     12.28 o 
   3 -12   9       65.51       81.56     11.35 o 
   4 -12   9       23.19       41.84     12.05 o 
   5 -12   9        3.83       12.15     11.92 o 
  -8 -11   9        7.65        5.73     14.21 o 
  -7 -11   9        9.75        4.51     14.39 o 
  -6 -11   9       53.34       55.50     11.07 o 
  -5 -11   9      126.84      109.13     11.89 o 
  -4 -11   9      106.40      126.42     13.33 o 
  -3 -11   9        0.00        1.15      7.85 o 
  -2 -11   9       20.88       19.13      7.46 o 
  -1 -11   9       12.32        9.10      6.19 o 
   0 -11   9        1.43        3.45      6.45 o 
   1 -11   9        0.07        1.71      7.98 o 
   2 -11   9       13.07       18.24      9.28 o 
   3 -11   9       30.48       41.52     11.32 o 
   4 -11   9       98.17      112.47     12.42 o 
   5 -11   9       84.45       93.05     15.30 o 
   6 -11   9        0.04        0.00      8.49 o 
  -9 -10   9        0.67        5.09     15.43 o 
  -8 -10   9        3.75        7.75     14.55 o 
  -7 -10   9        0.08        9.71     15.12 o 
  -6 -10   9       56.99       55.23     10.16 o 
  -5 -10   9       10.93       10.72      7.38 o 
  -4 -10   9       38.85       36.97      9.87 o 
  -3 -10   9      122.45      140.12     10.83 o 
  -2 -10   9        1.01        0.00      6.92 o 
  -1 -10   9       41.52       54.67      7.47 o 
   0 -10   9       12.14        7.20      5.33 o 
   1 -10   9       13.73       15.82      8.26 o 
   2 -10   9       65.19       58.02     10.19 o 
   3 -10   9       35.59       45.55     11.77 o 
   4 -10   9      125.08      150.98     13.68 o 
   5 -10   9       44.75       51.34      9.10 o 
   6 -10   9        0.00        7.30     10.09 o 
   7 -10   9       29.82       32.40     13.64 o 
 -10  -9   9        0.33        0.00     15.23 o 
  -9  -9   9        0.14        0.00     16.37 o 
  -8  -9   9        6.22        8.79     15.45 o 
  -7  -9   9        0.62        0.00     11.39 o 
  -6  -9   9       44.22       35.00      7.58 o 
  -5  -9   9       75.94       63.67      9.16 o 
  -4  -9   9       27.00       20.03      6.62 o 
  -3  -9   9      106.25      120.52      9.40 o 
  -2  -9   9        1.17        2.35      6.47 o 
  -1  -9   9        0.52        1.55      3.45 o 
   0  -9   9       18.91       17.72      5.99 o 
   1  -9   9       28.92       24.48      8.07 o 
   2  -9   9        9.60       13.63      7.19 o 
   3  -9   9       89.70      128.86     15.13 o 
   4  -9   9        0.46        1.80      7.01 o 
   5  -9   9       39.97       49.88      8.37 o 
   6  -9   9      205.72      263.05     15.25 o 
   7  -9   9       48.36       52.63      9.67 o 
   8  -9   9       30.70       38.11     13.60 o 
 -10  -8   9        3.52       11.41     17.67 o 
  -9  -8   9       16.80       16.23     16.91 o 
  -8  -8   9       10.97       12.20     11.72 o 
  -7  -8   9       29.17       30.98     12.92 o 
  -6  -8   9        3.72        3.10      6.62 o 
  -5  -8   9       18.99       18.29      6.91 o 
  -4  -8   9       40.00       45.26      6.62 o 
  -3  -8   9       84.72       75.56      9.86 o 
  -2  -8   9       86.81       92.42      8.14 o 
  -1  -8   9        2.33        4.87      4.13 o 
   0  -8   9       37.71       32.09      5.31 o 
   1  -8   9        0.30        1.45      4.19 o 
   2  -8   9       86.39       89.82      9.11 o 
   3  -8   9       42.56       46.47      9.00 o 
   4  -8   9        9.75        8.30      7.20 o 
   5  -8   9        3.21        4.83      7.30 o 
   6  -8   9        0.42        0.00      7.99 o 
   7  -8   9       47.82       58.30     14.09 o 
   8  -8   9       20.91       31.09     11.64 o 
   9  -8   9       14.97       19.01     18.56 o 
 -10  -7   9       35.08       37.60     18.88 o 
  -9  -7   9        1.90        0.06     14.01 o 
  -8  -7   9       18.79       18.25     11.51 o 
  -7  -7   9        0.92        0.00     10.72 o 
  -6  -7   9        3.84        5.00      6.75 o 
  -5  -7   9        1.18        5.55      6.19 o 
  -4  -7   9       37.52       30.09      6.45 o 
  -3  -7   9       76.04       68.45      7.12 o 
  -2  -7   9      121.91      125.01      7.05 o 
  -1  -7   9        0.86        4.81      3.88 o 
   0  -7   9        3.91        3.03      3.85 o 
   1  -7   9       16.68       12.50      3.97 o 
   2  -7   9      147.32      157.87      8.53 o 
   3  -7   9       57.16       60.93      7.76 o 
   4  -7   9        4.56        8.53      6.34 o 
   5  -7   9       30.81       37.34      8.10 o 
   6  -7   9        0.12        0.00      7.61 o 
   7  -7   9       15.03       17.30      8.43 o 
   8  -7   9      420.69      482.34     33.50 o 
   9  -7   9       38.41       24.42     10.47 o 
 -11  -6   9      100.61       81.99     15.60 o 
 -10  -6   9       31.39       41.12     12.21 o 
  -9  -6   9       74.51       79.22     12.82 o 
  -8  -6   9       29.98       36.65     16.16 o 
  -7  -6   9        0.01        3.53      9.38 o 
  -6  -6   9        0.03        2.41      8.27 o 
  -5  -6   9       49.94       41.51      6.63 o 
  -4  -6   9        4.40        0.99      4.58 o 
  -3  -6   9       34.39       22.12      5.77 o 
  -2  -6   9      235.20      220.13      6.63 o 
  -1  -6   9      402.78      375.93      7.04 o 
   0  -6   9       13.50       17.62      3.69 o 
   1  -6   9      378.15      355.17      6.06 o 
   2  -6   9        0.04        3.56      5.29 o 
   3  -6   9        7.16        6.33      4.99 o 
   4  -6   9        0.81        3.45      5.52 o 
   5  -6   9       51.08       54.25      7.95 o 
   6  -6   9       30.01       21.78      7.69 o 
   7  -6   9        3.88        0.00      7.99 o 
   8  -6   9       55.48       55.20      9.51 o 
   9  -6   9       19.28       11.19     11.10 o 
  10  -6   9        3.49        9.43     16.08 o 
 -11  -5   9        8.55        6.36     12.79 o 
 -10  -5   9        3.58       15.13     11.43 o 
  -9  -5   9        1.85        9.41      8.52 o 
  -8  -5   9        0.51        2.35      7.55 o 
  -7  -5   9       18.70       24.40      7.47 o 
  -6  -5   9        5.23       10.19      9.83 o 
  -5  -5   9        2.97        6.31      4.93 o 
  -4  -5   9      135.00      107.86      6.65 o 
  -3  -5   9       84.73       72.17      5.41 o 
  -2  -5   9        3.25        7.93      4.14 o 
  -1  -5   9       26.48       21.54      4.64 o 
   0  -5   9        3.56        5.43      2.80 o 
   1  -5   9      206.32      202.39      4.90 o 
   2  -5   9      135.18      125.84      6.98 o 
   3  -5   9      142.39      132.53     11.10 o 
   4  -5   9        1.66        3.19      5.01 o 
   5  -5   9        7.48        2.00      5.49 o 
   6  -5   9      164.09      203.81     12.20 o 
   7  -5   9      149.75      148.96     11.91 o 
   8  -5   9        5.15        9.49      7.70 o 
   9  -5   9      138.37      140.71     11.71 o 
  10  -5   9        2.10        0.00     17.73 o 
 -11  -4   9       23.33       26.35     12.09 o 
 -10  -4   9      130.15      109.81     10.92 o 
  -9  -4   9       71.69       64.99     13.59 o 
  -8  -4   9        2.97        1.06      6.75 o 
  -7  -4   9        3.93        3.08      5.92 o 
  -6  -4   9       44.67       40.72      7.54 o 
  -5  -4   9       10.98       14.40      4.75 o 
  -4  -4   9       35.09       33.38      4.66 o 
  -3  -4   9       77.57       62.16      4.94 o 
  -2  -4   9       12.67       12.50      3.46 o 
  -1  -4   9      149.83      148.57      4.66 o 
   0  -4   9      109.94       97.96      4.70 o 
   1  -4   9      264.72      268.08      5.68 o 
   2  -4   9      563.12      514.72     11.01 o 
   3  -4   9      970.40      953.84     17.48 o 
   4  -4   9       44.57       43.89      6.61 o 
   5  -4   9      200.10      192.53      8.49 o 
   6  -4   9       25.53       25.08      7.14 o 
   7  -4   9       33.25       24.36      6.86 o 
   8  -4   9        5.00        4.54      7.69 o 
   9  -4   9       44.00       38.92     10.68 o 
  10  -4   9       20.26        5.14     10.70 o 
 -11  -3   9        0.00        8.24     11.60 o 
 -10  -3   9       21.97       21.04     12.28 o 
  -9  -3   9       28.03       30.09      9.91 o 
  -8  -3   9       46.22       42.50      6.69 o 
  -7  -3   9        9.29        8.03      4.72 o 
  -6  -3   9       39.65       40.89      5.24 o 
  -5  -3   9       11.23       10.11      4.73 o 
  -4  -3   9      115.62      105.01      3.91 o 
  -3  -3   9      104.97       98.92      3.61 o 
  -2  -3   9       63.41       57.13      4.45 o 
  -1  -3   9       27.47       23.41      3.66 o 
   0  -3   9       18.75       18.70      3.40 o 
   1  -3   9       74.21       71.36      3.32 o 
   2  -3   9      924.89      938.14     12.83 o 
   3  -3   9      951.44      932.54     36.20 o 
   4  -3   9      558.59      581.96     20.10 o 
   5  -3   9      662.12      667.32     11.24 o 
   6  -3   9       30.53       24.97      5.89 o 
   7  -3   9       72.10       71.24     10.03 o 
   8  -3   9        0.17        0.00      6.55 o 
   9  -3   9       58.67       43.93     11.67 o 
  10  -3   9       52.15       50.79     10.96 o 
  11  -3   9      113.88      133.60     20.90 o 
 -11  -2   9       11.72       15.05     10.58 o 
 -10  -2   9        0.03        0.00     10.88 o 
  -9  -2   9       69.37       73.17     10.12 o 
  -8  -2   9      177.79      194.92      9.90 o 
  -7  -2   9      125.15      127.52      7.60 o 
  -6  -2   9       97.33      102.17      6.24 o 
  -5  -2   9      136.89      134.36      4.87 o 
  -4  -2   9       53.55       48.80      3.58 o 
  -3  -2   9        0.27        2.02      2.29 o 
  -2  -2   9       21.25       14.63      3.42 o 
  -1  -2   9        0.69        1.19      2.87 o 
   0  -2   9       16.18       17.87      3.39 o 
   1  -2   9       55.94       56.77      3.76 o 
   2  -2   9     1062.10     1055.18     13.30 o 
   3  -2   9      193.05      189.29      8.55 o 
   4  -2   9      144.09      133.65     10.42 o 
   5  -2   9      706.20      667.18     15.62 o 
   6  -2   9       42.68       37.78      8.80 o 
   7  -2   9       15.87       10.42      7.87 o 
   8  -2   9      115.44      137.85     15.69 o 
   9  -2   9        0.17        0.00      7.71 o 
  10  -2   9       71.47       89.30     12.69 o 
  11  -2   9       34.80       31.50     19.63 o 
 -11  -1   9       11.27       16.87     11.92 o 
 -10  -1   9       67.43       79.61     10.50 o 
  -9  -1   9       16.04       16.54      7.63 o 
  -8  -1   9        0.02        5.66      5.34 o 
  -7  -1   9       60.94       54.52      6.81 o 
  -6  -1   9       47.28       42.58      5.34 o 
  -5  -1   9      247.12      242.23      5.15 o 
  -4  -1   9      219.19      212.47      4.33 o 
  -3  -1   9        0.65        2.61      2.26 o 
  -2  -1   9       38.11       28.75      2.70 o 
  -1  -1   9        0.06        3.07      4.06 o 
   0  -1   9      562.96      586.08     13.63 o 
   1  -1   9      193.17      202.27      3.90 o 
   2  -1   9      176.10      169.33      4.04 o 
   3  -1   9      716.72      741.75     12.11 o 
   4  -1   9       39.35       41.71      7.49 o 
   5  -1   9       52.18       45.00      8.36 o 
   6  -1   9       23.50       23.21      9.89 o 
   7  -1   9        7.69        5.88      7.75 o 
   8  -1   9       28.87       29.32     10.00 o 
   9  -1   9       12.29       15.95     11.21 o 
  10  -1   9        0.05        0.00     12.27 o 
  11  -1   9        5.73       11.69     18.50 o 
 -11   0   9        1.18        3.50      8.19 o 
 -10   0   9        0.56        1.83      6.79 o 
  -9   0   9       39.22       42.02      7.45 o 
  -8   0   9        0.47        0.50      5.05 o 
  -7   0   9       10.71       11.84      4.74 o 
  -6   0   9       27.31       27.36      5.09 o 
  -5   0   9      368.52      371.78      9.11 o 
  -4   0   9      188.07      182.52      4.77 o 
  -3   0   9     1495.77     1455.19     35.04 o 
  -2   0   9       41.54       43.01      3.70 o 
  -1   0   9      184.40      206.58      8.25 o 
   0   0   9      132.17      123.83      5.97 o 
   1   0   9      166.31      156.25      3.96 o 
   2   0   9       11.78        9.61      2.51 o 
   3   0   9      416.13      405.45      8.03 o 
   4   0   9       73.08       64.71      6.63 o 
   5   0   9      263.87      269.11      9.67 o 
   6   0   9       93.98      101.32     11.52 o 
   7   0   9      285.77      281.29     15.23 o 
   8   0   9        6.84        7.99     11.25 o 
   9   0   9       53.97       55.80     16.99 o 
  10   0   9        0.31       10.47     13.24 o 
  11   0   9        0.09        4.93     19.26 o 
 -11   1   9        2.96        4.09      8.29 o 
 -10   1   9        0.62        1.97      7.88 o 
  -9   1   9       27.02       33.50      7.69 o 
  -8   1   9       39.16       44.82      7.75 o 
  -7   1   9        3.50        2.51      4.60 o 
  -6   1   9        6.48        4.81      3.99 o 
  -5   1   9      368.31      361.85      9.06 o 
  -4   1   9      169.34      149.24      7.51 o 
  -3   1   9      573.05      564.33     17.93 o 
  -2   1   9     1479.60     1422.96     31.67 o 
  -1   1   9      642.63      634.98      9.74 o 
   0   1   9       31.94       18.27      4.36 o 
   1   1   9      249.59      242.20      4.39 o 
   2   1   9       71.15       70.78      3.42 o 
   3   1   9       31.70       26.05      2.97 o 
   4   1   9      416.00      402.08     12.43 o 
   5   1   9      348.17      327.27     10.48 o 
   6   1   9       81.93       71.06      8.09 o 
   7   1   9        1.67        9.46      8.50 o 
   8   1   9        0.35        0.00      9.60 o 
   9   1   9       10.25        4.41     11.82 o 
  10   1   9        5.29        1.30     10.94 o 
  11   1   9        0.65        0.00     12.53 o 
 -11   2   9        6.51        6.34      9.21 o 
 -10   2   9        0.61        4.20      7.79 o 
  -9   2   9       12.21       13.93      6.81 o 
  -8   2   9        0.11        3.07      5.42 o 
  -7   2   9       36.44       37.62      5.61 o 
  -6   2   9        2.44        4.80      4.55 o 
  -5   2   9        2.22        5.41      3.35 o 
  -4   2   9       35.46       40.61      4.68 o 
  -3   2   9        2.70        3.76      3.77 o 
  -2   2   9      203.66      185.51      5.55 o 
  -1   2   9      484.94      478.19     12.32 o 
   0   2   9       33.15       32.89      3.20 o 
   1   2   9       25.73       22.89      3.11 o 
   2   2   9      227.04      231.94      4.56 o 
   3   2   9      119.32      109.63      4.14 o 
   4   2   9      347.66      342.85     16.04 o 
   5   2   9       31.62       25.27      6.83 o 
   6   2   9       55.48       62.55      9.92 o 
   7   2   9       70.84       89.89     12.77 o 
   8   2   9      256.90      245.96     16.36 o 
   9   2   9      143.09      131.52     16.05 o 
  10   2   9        4.36        3.70     11.03 o 
  11   2   9        1.45        0.06     14.85 o 
  12   2   9        0.29        1.98     13.84 o 
 -11   3   9        0.23        2.84      8.42 o 
 -10   3   9       25.25       25.84      9.51 o 
  -9   3   9        1.72        6.29      6.65 o 
  -8   3   9       18.28       23.84      6.56 o 
  -7   3   9        5.90        9.22      5.12 o 
  -6   3   9       54.73       44.96      5.78 o 
  -5   3   9        0.39        1.47      3.83 o 
  -4   3   9      230.45      217.77      8.32 o 
  -3   3   9        3.24        6.42      4.00 o 
  -2   3   9      506.81      478.10      8.72 o 
  -1   3   9      668.23      637.33      9.50 o 
   0   3   9      303.72      292.94      4.15 o 
   1   3   9        1.60        1.72      2.01 o 
   2   3   9       62.31       53.55      3.27 o 
   3   3   9        8.87        9.32      2.92 o 
   4   3   9        8.30       10.94      2.87 o 
   5   3   9       10.59        7.90      6.16 o 
   6   3   9        1.11        0.67      5.41 o 
   7   3   9       89.60       71.97     10.60 o 
   8   3   9       62.21       65.87     11.76 o 
   9   3   9        4.76        4.24      9.57 o 
  10   3   9        1.68       10.88     13.63 o 
  11   3   9       29.34       23.23     17.27 o 
 -10   4   9      215.33      270.47     39.16 o 
  -9   4   9      223.93      253.23     23.12 o 
  -8   4   9       53.29       52.89      7.33 o 
  -7   4   9        0.33        2.20      4.84 o 
  -6   4   9       17.19       21.66      5.12 o 
  -5   4   9        4.88        5.97      3.69 o 
  -4   4   9       25.34       19.85      4.04 o 
  -3   4   9      106.48       92.06      6.37 o 
  -2   4   9        2.50        2.65      2.86 o 
  -1   4   9       13.14       10.89      3.23 o 
   0   4   9       39.24       34.42      4.40 o 
   1   4   9       57.27       57.71      4.72 o 
   2   4   9        4.42        2.64      2.20 o 
   3   4   9       37.93       25.98      3.81 o 
   4   4   9        1.63        1.34      3.39 o 
   5   4   9       14.29       12.34      4.92 o 
   6   4   9        2.23        1.40      4.68 o 
   7   4   9       10.60        6.55      7.35 o 
   8   4   9       36.37       37.76      8.30 o 
   9   4   9      110.42      122.75     16.28 o 
  10   4   9        9.22       12.41     14.29 o 
  11   4   9       48.73       41.14     19.29 o 
 -10   5   9      201.03      258.81     30.43 o 
  -9   5   9       54.78       63.54     12.90 o 
  -8   5   9       96.18      101.93     11.14 o 
  -7   5   9        0.02        0.00      6.70 o 
  -6   5   9        0.45        0.00      6.18 o 
  -5   5   9        9.37        7.04      5.48 o 
  -4   5   9       64.71       53.93      7.25 o 
  -3   5   9       10.70       14.44      7.89 o 
  -2   5   9      413.18      374.67     10.09 o 
  -1   5   9       12.93       14.71      4.21 o 
   0   5   9      240.41      250.31      9.99 o 
   1   5   9      493.26      498.61     12.50 o 
   2   5   9      129.05      132.37      8.71 o 
   3   5   9        2.41        2.37      5.01 o 
   4   5   9        0.00        8.76      7.83 o 
   5   5   9        1.62        6.83      8.40 o 
   6   5   9        4.88        3.49      4.89 o 
   7   5   9        0.00        0.19      5.43 o 
   8   5   9        0.03        0.00      6.86 o 
   9   5   9        0.75        0.53     11.34 o 
  10   5   9       31.50       28.57     15.39 o 
 -10   6   9       38.03       46.25     12.81 o 
  -9   6   9        6.84        6.44      9.84 o 
  -8   6   9       86.09      117.85     14.27 o 
  -7   6   9       32.59       30.67     10.06 o 
  -6   6   9        0.01        1.23      6.83 o 
  -5   6   9       72.56       60.92      7.11 o 
  -4   6   9        4.28       12.33      7.00 o 
  -3   6   9      162.64      133.39      9.25 o 
  -2   6   9       39.57       28.08      4.11 o 
  -1   6   9        1.58        1.14      3.31 o 
   0   6   9        7.51        5.84      3.74 o 
   1   6   9       24.29       25.89      5.05 o 
   2   6   9      100.03       87.70      9.45 o 
   3   6   9      118.89      100.50     11.57 o 
   4   6   9        7.00        2.77      6.69 o 
   5   6   9       13.50       11.35      8.97 o 
   6   6   9        3.36        7.31      8.84 o 
   7   6   9       17.54       20.05      9.07 o 
   8   6   9        2.09        0.00     10.32 o 
   9   6   9        2.12        3.81     10.93 o 
  -9   7   9       10.04        7.82     11.21 o 
  -8   7   9       12.21        9.30      9.87 o 
  -7   7   9        0.82       10.72     10.40 o 
  -6   7   9        3.34        0.56      7.28 o 
  -5   7   9        0.01        3.63      6.58 o 
  -4   7   9       23.33       18.48      5.77 o 
  -3   7   9       11.76       16.16      6.03 o 
  -2   7   9        7.07        7.26      3.59 o 
  -1   7   9        0.98        3.03      3.44 o 
   0   7   9        7.38        4.56      5.07 o 
   1   7   9       12.38       12.72      8.35 o 
   2   7   9       51.99       42.93      8.30 o 
   3   7   9      326.72      323.45     12.14 o 
   4   7   9      390.42      427.01     13.73 o 
   5   7   9       32.85       33.64     10.50 o 
   6   7   9       27.80       30.84     10.88 o 
   7   7   9        1.46        8.00      9.52 o 
   8   7   9        2.95        6.41     11.37 o 
   9   7   9        2.34        4.64     14.99 o 
  -9   8   9        1.15        5.94     11.04 o 
  -8   8   9       25.08       31.91     12.66 o 
  -7   8   9       61.62       78.93     13.34 o 
  -6   8   9      102.04      131.59     12.61 o 
  -5   8   9        1.02        4.61      7.09 o 
  -4   8   9       14.87        9.93      8.54 o 
  -3   8   9        2.02        3.83      6.59 o 
  -2   8   9        3.46        1.46      4.69 o 
  -1   8   9        4.68        3.82      4.48 o 
   0   8   9        6.75        2.57      5.13 o 
   1   8   9       23.84       26.18      7.97 o 
   2   8   9       31.06       29.54      7.62 o 
   3   8   9      305.38      314.08     14.43 o 
   4   8   9       26.21       19.89      9.21 o 
   5   8   9       15.16       15.59     10.80 o 
   6   8   9       95.90      108.09     15.34 o 
   7   8   9        6.27        0.09      6.40 o 
   8   8   9      154.61      163.38     22.20 o 
   9   8   9       14.59       17.78     15.54 o 
  10   8   9       89.78       72.52     21.07 o 
  -8   9   9       16.83       34.06     14.74 o 
  -7   9   9        0.87        3.94      9.77 o 
  -6   9   9        1.41        4.62      9.29 o 
  -5   9   9        0.02        5.07      8.13 o 
  -4   9   9        0.65        3.41      6.33 o 
  -3   9   9        5.72       14.72      7.64 o 
  -2   9   9        2.85        4.91      6.18 o 
  -1   9   9       12.65       13.50      6.11 o 
   0   9   9        6.81        9.06      8.47 o 
   1   9   9        0.01        3.44      7.43 o 
   2   9   9        0.00        0.00      9.36 o 
   3   9   9       21.90       26.81      9.37 o 
   4   9   9       77.68       72.96     12.74 o 
   5   9   9        9.03        5.07      9.49 o 
   6   9   9      343.51      410.27     20.99 o 
   7   9   9       32.19       27.55     13.40 o 
   8   9   9        0.03        1.90     12.32 o 
   9   9   9       68.90       71.30     16.93 o 
  10   9   9        6.91        2.41     14.50 o 
  -7  10   9       12.49       25.77     15.53 o 
  -6  10   9       29.39       39.29     11.08 o 
  -5  10   9      129.50      139.67      9.73 o 
  -4  10   9       96.64      116.28      9.18 o 
  -3  10   9        0.73        0.00      7.17 o 
  -2  10   9        4.51        3.08      7.61 o 
  -1  10   9        3.40        1.88      6.70 o 
   0  10   9        4.64        3.69      8.66 o 
   1  10   9       17.71       16.34      8.22 o 
   2  10   9        0.34        0.00      8.84 o 
   3  10   9       36.89       63.80     15.10 o 
   4  10   9      197.50      216.74     16.28 o 
   5  10   9       63.33       72.58     13.93 o 
   6  10   9       17.07       19.39     13.78 o 
   7  10   9       48.16       54.23     21.01 o 
   8  10   9        2.00        0.00     17.17 o 
   9  10   9        0.64       11.67     16.21 o 
  -6  11   9        0.05        7.34     12.92 o 
  -5  11   9        0.23        1.82      9.58 o 
  -4  11   9        0.07        3.22      8.85 o 
  -3  11   9        0.01        2.03      8.44 o 
  -2  11   9      116.68      132.43     17.70 o 
  -1  11   9       44.22       47.85     11.98 o 
   0  11   9        5.46       11.59      9.74 o 
   1  11   9        2.43        2.87     11.44 o 
   2  11   9       35.05       35.19     13.46 o 
   3  11   9       45.21       47.19     16.16 o 
   4  11   9      253.39      305.74     23.70 o 
   5  11   9        0.04        0.00     11.29 o 
   6  11   9        1.06        1.49     17.55 o 
   7  11   9       12.09       14.80     15.37 o 
   8  11   9       41.44       32.82     19.44 o 
   9  11   9       64.47       81.84     23.42 o 
  -5  12   9       14.42       15.82     11.86 o 
  -4  12   9       33.21       27.41     14.29 o 
  -3  12   9        1.68        0.00     12.09 o 
  -2  12   9       84.63       95.24     20.75 o 
  -1  12   9       66.87      102.30     11.71 o 
   0  12   9       35.44       31.86     16.04 o 
   1  12   9       61.66       67.25     10.14 o 
   2  12   9       60.34       70.76     15.40 o 
   3  12   9      129.04      133.75     17.72 o 
   4  12   9       73.84       76.40     19.37 o 
   5  12   9       53.60       51.71     16.27 o 
   6  12   9      111.23       80.16     13.13 o 
   7  12   9       38.86       55.18     19.20 o 
   8  12   9       21.02       17.63     20.19 o 
  -4  13   9        0.31        0.48     11.31 o 
  -3  13   9        1.05        5.02     18.57 o 
  -2  13   9       36.31       48.19     20.09 o 
  -1  13   9        0.17        2.32     13.64 o 
   0  13   9       80.86       98.77     17.46 o 
   1  13   9        9.06       12.56     12.51 o 
   2  13   9        7.68        4.90     16.65 o 
   3  13   9       17.24       23.00     18.91 o 
   4  13   9       29.05       22.14     17.73 o 
   5  13   9      126.80      140.62     20.01 o 
   6  13   9       25.89       19.90     16.84 o 
  -1  14   9        1.87        8.65     18.14 o 
   0  14   9       78.18      108.05     15.04 o 
   1  14   9       16.10       35.79     17.62 o 
   2  14   9        0.13        6.16     13.25 o 
   3  14   9        7.88        5.20     14.92 o 
   4  14   9        2.60        5.98     16.35 o 
  -5 -13  10        1.28        7.26     13.15 o 
  -4 -13  10       31.54       37.41     11.33 o 
  -3 -13  10        0.44        4.96      8.97 o 
  -2 -13  10        0.83        2.46      9.11 o 
  -1 -13  10       45.18       47.12     14.33 o 
   0 -13  10       39.28       43.57     13.80 o 
   1 -13  10       17.83       32.38     13.95 o 
   2 -13  10      106.01      104.62     14.65 o 
  -6 -12  10        2.45        8.01      9.92 o 
  -5 -12  10        0.14        0.00      8.91 o 
  -4 -12  10        5.50        0.53      9.61 o 
  -3 -12  10        3.27        6.78      7.25 o 
  -2 -12  10       19.88       15.12      7.55 o 
  -1 -12  10       38.29       39.31     11.13 o 
   0 -12  10       38.44       39.71     10.28 o 
   1 -12  10        0.17        3.81     10.36 o 
   2 -12  10        3.55        6.27     11.47 o 
   3 -12  10        0.77        6.62     10.58 o 
   4 -12  10        0.48        2.16      8.90 o 
  -7 -11  10      123.66      122.13     19.50 o 
  -6 -11  10       46.14       29.43     10.14 o 
  -5 -11  10       20.25       26.69     10.47 o 
  -4 -11  10        9.12        4.98      8.53 o 
  -3 -11  10       10.61       12.32      8.56 o 
  -2 -11  10       82.15       84.59      9.30 o 
  -1 -11  10        9.36        5.62      6.99 o 
   0 -11  10       19.43       19.43      8.64 o 
   1 -11  10        4.78        7.26      9.67 o 
   2 -11  10        0.57        5.33      8.90 o 
   3 -11  10       24.39       21.76     10.27 o 
   4 -11  10       54.65       54.19     11.55 o 
   5 -11  10       31.57       39.68     13.45 o 
  -8 -10  10       43.18       36.60     21.21 o 
  -7 -10  10       40.28       61.85     16.02 o 
  -6 -10  10       64.64       57.03     11.66 o 
  -5 -10  10       21.44       16.11      9.98 o 
  -4 -10  10       13.60       11.60      7.45 o 
  -3 -10  10       13.67       15.40      8.16 o 
  -2 -10  10      112.59      131.30     10.10 o 
  -1 -10  10       10.79       11.02      6.10 o 
   0 -10  10        1.10        1.66      8.12 o 
   1 -10  10       10.43       12.65      8.57 o 
   2 -10  10       11.80        9.48      8.49 o 
   3 -10  10        3.04        2.07      8.52 o 
   4 -10  10       10.80        9.87      9.06 o 
   5 -10  10        2.51        5.76      9.87 o 
   6 -10  10        1.31        1.33     10.14 o 
  -9  -9  10        3.99        0.00     14.92 o 
  -8  -9  10        2.82        0.00     13.30 o 
  -7  -9  10       50.02       48.52     13.79 o 
  -6  -9  10       51.68       47.73      9.00 o 
  -5  -9  10       40.16       40.05      8.99 o 
  -4  -9  10        8.87        9.88      7.24 o 
  -3  -9  10      258.14      318.40     17.91 o 
  -2  -9  10       11.27        8.85      7.18 o 
  -1  -9  10       61.99       68.73      6.64 o 
   0  -9  10       47.47       53.95      7.26 o 
   1  -9  10        8.56        7.82      7.70 o 
   2  -9  10        8.36        6.60      7.62 o 
   3  -9  10       35.22       40.62      7.84 o 
   4  -9  10        0.43        3.46      8.07 o 
   5  -9  10       23.46       32.78      9.71 o 
   6  -9  10       72.41       90.86     12.72 o 
   7  -9  10       66.60       86.78     13.89 o 
 -10  -8  10       10.23       10.22     17.42 o 
  -9  -8  10        1.68        0.88     14.37 o 
  -8  -8  10        2.39        9.23     16.31 o 
  -7  -8  10       52.75       43.12     16.33 o 
  -6  -8  10        0.72        0.51      6.53 o 
  -5  -8  10       22.39       18.93      6.66 o 
  -4  -8  10      160.60      148.96     10.58 o 
  -3  -8  10      123.77      114.95     10.26 o 
  -2  -8  10        9.57        2.66      5.16 o 
  -1  -8  10        2.20        4.76      4.49 o 
   0  -8  10        7.19        6.25      5.03 o 
   1  -8  10       17.86       22.59      8.14 o 
   2  -8  10       14.49       12.20      7.09 o 
   3  -8  10       82.43       90.93     11.12 o 
   4  -8  10       69.89       85.04     10.94 o 
   5  -8  10      173.92      216.29     13.11 o 
   6  -8  10        0.05        0.81      8.28 o 
   7  -8  10        1.94        4.02      9.56 o 
   8  -8  10       19.01       36.62     13.13 o 
 -10  -7  10        5.01       12.72     19.87 o 
  -9  -7  10        6.72        6.50     17.99 o 
  -8  -7  10        9.14        3.81     12.04 o 
  -7  -7  10       26.22       25.50     12.85 o 
  -6  -7  10        0.02        0.60      9.39 o 
  -5  -7  10       34.81       35.64      8.02 o 
  -4  -7  10        2.78        7.17      6.91 o 
  -3  -7  10        7.65        2.41      5.62 o 
  -2  -7  10        9.19        6.56      4.77 o 
  -1  -7  10       14.01       18.61      5.57 o 
   0  -7  10       35.77       33.64      5.41 o 
   1  -7  10       19.02       23.81      7.75 o 
   2  -7  10        3.08        4.65      5.66 o 
   3  -7  10        5.66        4.01      6.86 o 
   4  -7  10        1.19        0.91      8.21 o 
   5  -7  10        7.15       13.19      8.48 o 
   6  -7  10        0.00        0.23      8.44 o 
   7  -7  10        0.85        6.05      8.97 o 
   8  -7  10        3.82        3.35      9.61 o 
   9  -7  10       62.52       73.95     14.34 o 
 -10  -6  10        9.08       14.04     19.05 o 
  -9  -6  10       40.32       62.33     18.15 o 
  -8  -6  10        8.16        5.42     13.91 o 
  -7  -6  10        0.01        3.53      9.85 o 
  -6  -6  10       15.39       20.46     10.12 o 
  -5  -6  10       26.57       26.73      6.91 o 
  -4  -6  10        3.52        6.43      5.51 o 
  -3  -6  10       52.14       51.67      7.70 o 
  -2  -6  10       80.43       77.41      8.38 o 
  -1  -6  10      291.94      260.80      7.07 o 
   0  -6  10      506.31      487.46      7.56 o 
   1  -6  10       85.12       84.50      7.20 o 
   2  -6  10       90.92       90.94      7.92 o 
   3  -6  10       34.91       36.74      8.01 o 
   4  -6  10      105.56      119.23      9.84 o 
   5  -6  10        6.66        6.06      7.02 o 
   6  -6  10       44.05       46.23      9.83 o 
   7  -6  10       85.02       82.97     11.01 o 
   8  -6  10       36.05       32.62     10.11 o 
   9  -6  10        0.01        5.13      9.23 o 
 -11  -5  10       53.96       54.09     14.01 o 
 -10  -5  10        0.69        1.12     11.94 o 
  -9  -5  10      148.49      142.77     14.28 o 
  -8  -5  10       12.47        9.47     12.95 o 
  -7  -5  10       25.28       27.48     13.99 o 
  -6  -5  10       80.64       87.39     13.72 o 
  -5  -5  10        8.06        8.10      6.12 o 
  -4  -5  10        0.43        1.24      5.23 o 
  -3  -5  10      132.24       96.82      6.17 o 
  -2  -5  10       79.08       65.23      5.74 o 
  -1  -5  10      159.81      121.29      6.06 o 
   0  -5  10       22.17       18.99      3.57 o 
   1  -5  10       97.55       84.65      4.77 o 
   2  -5  10       10.43        9.19      5.99 o 
   3  -5  10        0.83        6.23      5.12 o 
   4  -5  10        7.18        8.46      5.73 o 
   5  -5  10       16.31       18.03      7.99 o 
   6  -5  10      137.48      143.92     11.00 o 
   7  -5  10      136.16      157.21     13.31 o 
   8  -5  10        2.71        0.67      9.11 o 
   9  -5  10       36.90       42.27     12.38 o 
  10  -5  10       56.77       56.93     18.94 o 
 -11  -4  10        4.68        8.78     12.78 o 
 -10  -4  10        2.70        3.34      9.48 o 
  -9  -4  10        0.00        2.09      9.17 o 
  -8  -4  10       29.08       38.29      9.84 o 
  -7  -4  10        5.17        2.40      9.14 o 
  -6  -4  10        7.31       13.31     10.35 o 
  -5  -4  10        9.80       15.07      9.56 o 
  -4  -4  10       78.69       63.22      6.08 o 
  -3  -4  10       23.23       27.32      5.04 o 
  -2  -4  10      596.88      462.40      7.57 o 
  -1  -4  10      205.29      171.44      5.95 o 
   0  -4  10       60.70       64.20      4.34 o 
   1  -4  10      790.99      742.82      8.62 o 
   2  -4  10       96.35       84.04      6.17 o 
   3  -4  10       45.97       43.24      5.22 o 
   4  -4  10      947.30     1005.41     45.54 o 
   5  -4  10      152.73      145.64     20.04 o 
   6  -4  10       10.16       11.86      6.78 o 
   7  -4  10      176.29      168.02     11.01 o 
   8  -4  10       68.89       68.97     10.73 o 
   9  -4  10        0.08        5.75     10.23 o 
  10  -4  10       17.84       16.85     11.94 o 
 -11  -3  10        3.25       19.53     12.17 o 
 -10  -3  10       15.97       15.96     11.06 o 
  -9  -3  10       37.64       41.19     10.56 o 
  -8  -3  10      142.84      142.40     10.64 o 
  -7  -3  10       80.29       76.62      9.03 o 
  -6  -3  10       13.34       17.50     10.50 o 
  -5  -3  10        3.54        0.31      6.14 o 
  -4  -3  10        7.33        4.95      3.15 o 
  -3  -3  10       33.15       32.26      4.40 o 
  -2  -3  10        5.20        3.23      3.36 o 
  -1  -3  10      155.14      144.08      5.34 o 
   0  -3  10        5.39        4.46      2.87 o 
   1  -3  10        9.30        9.30      3.29 o 
   2  -3  10       33.42       34.39      5.71 o 
   3  -3  10       19.52       19.96      5.70 o 
   4  -3  10      619.24      617.22     11.06 o 
   5  -3  10        4.13        0.59      5.09 o 
   6  -3  10       35.18       30.10      7.64 o 
   7  -3  10       49.89       55.11     10.10 o 
   8  -3  10        9.95        6.31      7.92 o 
   9  -3  10        0.01        9.70     10.68 o 
  10  -3  10        0.15        1.27      9.67 o 
 -11  -2  10        1.26        0.51     10.77 o 
 -10  -2  10        0.12        2.66      9.59 o 
  -9  -2  10        0.98        0.00      6.36 o 
  -8  -2  10        0.06        1.88      5.78 o 
  -7  -2  10        0.10        0.43      4.88 o 
  -6  -2  10       82.52       74.65      5.92 o 
  -5  -2  10       32.16       27.70      4.82 o 
  -4  -2  10       98.55       89.81      4.12 o 
  -3  -2  10      292.30      274.92      7.64 o 
  -2  -2  10       97.35       90.37      6.28 o 
  -1  -2  10        5.89        3.32      2.86 o 
   0  -2  10      218.41      192.40      5.42 o 
   1  -2  10       29.89       23.78      3.36 o 
   2  -2  10       20.52       27.10      6.49 o 
   3  -2  10      911.52      920.55     17.07 o 
   4  -2  10      139.08      131.50      9.14 o 
   5  -2  10       75.64       77.09     11.18 o 
   6  -2  10       42.48       30.02      9.67 o 
   7  -2  10       67.45       65.47     10.20 o 
   8  -2  10        0.03        0.29     11.19 o 
   9  -2  10        0.74        1.80      8.51 o 
  10  -2  10        9.32        8.17      9.47 o 
  11  -2  10        3.77        3.15     14.99 o 
 -11  -1  10        0.97        0.69      8.22 o 
 -10  -1  10       24.55       24.88      9.21 o 
  -9  -1  10       16.27       18.72      6.90 o 
  -8  -1  10       11.82       16.57      6.15 o 
  -7  -1  10      148.62      135.97      7.89 o 
  -6  -1  10      447.13      455.18     12.40 o 
  -5  -1  10       63.24       48.23      4.52 o 
  -4  -1  10       77.81       72.74      5.43 o 
  -3  -1  10        0.14        1.66      2.70 o 
  -2  -1  10       81.62       75.76      4.22 o 
  -1  -1  10        3.22        7.74      3.39 o 
   0  -1  10      477.61      435.09     14.12 o 
   1  -1  10      284.59      264.80     14.72 o 
   2  -1  10       52.48       52.95      7.25 o 
   3  -1  10      435.84      416.27     11.25 o 
   4  -1  10      420.72      378.49     11.17 o 
   5  -1  10      274.87      256.05     10.17 o 
   6  -1  10        7.13       11.57      7.35 o 
   7  -1  10       60.55       57.58     12.23 o 
   8  -1  10        9.73       16.60     11.02 o 
   9  -1  10       18.47       11.71     11.91 o 
  10  -1  10       60.12       56.56     16.54 o 
  11  -1  10       14.04        7.12     10.54 o 
 -11   0  10        7.32        9.67      9.69 o 
 -10   0  10        8.81       10.67      8.06 o 
  -9   0  10       19.38       19.44      6.68 o 
  -8   0  10      180.95      212.84      9.00 o 
  -7   0  10        0.35        2.58      4.58 o 
  -6   0  10        0.06        4.76      3.98 o 
  -5   0  10      194.46      194.51      6.33 o 
  -4   0  10        5.62        9.28      4.66 o 
  -3   0  10      132.63      119.60      3.97 o 
  -2   0  10     1095.33     1048.87     31.31 o 
  -1   0  10       60.71       51.56      4.91 o 
   0   0  10      178.99      167.62      5.02 o 
   1   0  10      791.36      785.22     18.94 o 
   2   0  10      315.77      316.96      6.29 o 
   3   0  10       23.85       19.79      5.62 o 
   4   0  10       94.28       85.95      9.00 o 
   5   0  10        0.26        2.85      7.28 o 
   6   0  10      103.75      100.77      9.72 o 
   7   0  10       10.92        7.74      7.62 o 
   8   0  10        2.96        0.81      9.35 o 
   9   0  10       20.99       23.76     12.32 o 
  10   0  10       27.17       16.36     15.22 o 
  11   0  10        4.09        0.77     16.48 o 
 -11   1  10       17.32       10.00      9.36 o 
 -10   1  10        1.14        2.08      7.83 o 
  -9   1  10       14.80       12.35      7.83 o 
  -8   1  10       15.43       18.66      6.45 o 
  -7   1  10       14.01       18.22      5.74 o 
  -6   1  10       34.46       35.18      5.56 o 
  -5   1  10       85.06       73.14      4.73 o 
  -4   1  10      168.57      151.86      6.43 o 
  -3   1  10     1482.75     1458.47     25.19 o 
  -2   1  10        0.07        1.10      3.48 o 
  -1   1  10      127.41      108.73      6.64 o 
   0   1  10       36.15       34.63      3.91 o 
   1   1  10      533.89      484.32      8.93 o 
   2   1  10      150.67      152.57      4.43 o 
   3   1  10        0.71        2.67      5.31 o 
   4   1  10       19.19       15.16      6.14 o 
   5   1  10      106.29      100.09      8.79 o 
   6   1  10       17.78        9.77      8.52 o 
   7   1  10      431.36      460.09     14.79 o 
   8   1  10        4.85        6.10     11.28 o 
   9   1  10        8.40        2.95     10.60 o 
  10   1  10        2.99        5.17     11.68 o 
  11   1  10        6.82        3.82     14.35 o 
 -11   2  10        5.51        3.28      8.91 o 
 -10   2  10        0.71        5.96      8.36 o 
  -9   2  10       42.62       57.82      8.31 o 
  -8   2  10        8.75       14.33      7.41 o 
  -7   2  10        0.05        0.55      4.84 o 
  -6   2  10       99.60      100.92      6.80 o 
  -5   2  10        0.15        1.52      3.77 o 
  -4   2  10        1.59        2.32      4.39 o 
  -3   2  10      850.71      827.45     16.04 o 
  -2   2  10      388.25      359.70     10.35 o 
  -1   2  10      116.54      128.27      7.43 o 
   0   2  10      309.34      316.08      5.45 o 
   1   2  10       12.14       10.94      3.06 o 
   2   2  10       99.43       87.97      4.13 o 
   3   2  10       13.66       12.49      3.34 o 
   4   2  10       86.59       69.48      7.14 o 
   5   2  10       28.32       22.13      6.41 o 
   6   2  10      120.84       94.29     10.03 o 
   7   2  10       18.65       22.21      8.64 o 
   8   2  10        3.94        5.17      8.96 o 
   9   2  10        7.55        8.65     12.43 o 
  10   2  10        5.13        5.58     12.06 o 
  11   2  10        0.13        0.42     13.54 o 
 -10   3  10        2.93        7.02      8.23 o 
  -9   3  10       17.20       23.75      8.19 o 
  -8   3  10        0.16        2.11      5.90 o 
  -7   3  10       21.87       22.75      6.03 o 
  -6   3  10       56.79       53.00      5.88 o 
  -5   3  10        0.03        2.35      3.69 o 
  -4   3  10        8.25       10.56      5.19 o 
  -3   3  10      872.66      887.42     15.75 o 
  -2   3  10       49.11       36.95      5.17 o 
  -1   3  10        1.15        3.26      4.77 o 
   0   3  10      487.39      473.58     10.88 o 
   1   3  10      149.20      154.99      4.91 o 
   2   3  10       17.30       15.95      3.76 o 
   3   3  10      522.46      500.89      6.64 o 
   4   3  10       55.93       55.52      7.35 o 
   5   3  10      418.43      377.15     10.02 o 
   6   3  10      170.31      140.07     10.01 o 
   7   3  10        8.14        4.40      6.72 o 
   8   3  10       56.60       44.92     12.81 o 
   9   3  10       93.45      110.67     17.42 o 
  10   3  10       70.39       59.12     14.43 o 
  11   3  10       42.96       31.20     17.79 o 
 -10   4  10       50.39       63.23     15.15 o 
  -9   4  10       48.24       68.90     13.64 o 
  -8   4  10       34.66       37.36     10.47 o 
  -7   4  10        2.71        5.34      6.89 o 
  -6   4  10       31.31       39.41      9.14 o 
  -5   4  10      229.98      201.31      9.90 o 
  -4   4  10       20.62       19.64      6.89 o 
  -3   4  10       98.95       87.54      6.02 o 
  -2   4  10      380.42      352.41      9.43 o 
  -1   4  10       30.92       34.98      8.68 o 
   0   4  10       30.25       29.48      5.01 o 
   1   4  10       19.23       16.79      4.40 o 
   2   4  10        9.90       11.15      4.18 o 
   3   4  10      135.38      126.72      6.07 o 
   4   4  10       33.51       31.65      5.76 o 
   5   4  10       11.76        9.25      4.64 o 
   6   4  10       15.36        9.60      7.31 o 
   7   4  10        0.60        1.80      8.19 o 
   8   4  10       13.51        3.59     10.25 o 
   9   4  10        7.27        3.64     11.63 o 
  10   4  10        9.71        0.32      9.80 o 
  11   4  10       18.45       20.00     18.13 o 
 -10   5  10       15.51        5.44     10.79 o 
  -9   5  10       77.32       97.93     15.34 o 
  -8   5  10      100.25      111.85     13.90 o 
  -7   5  10       35.62       49.89     10.57 o 
  -6   5  10        0.12        1.41      6.18 o 
  -5   5  10      156.30      148.68      9.54 o 
  -4   5  10       60.93       66.29      6.95 o 
  -3   5  10        4.80        3.12      4.95 o 
  -2   5  10      200.61      185.45      5.71 o 
  -1   5  10        4.16        3.19      3.66 o 
   0   5  10      206.61      217.92     14.07 o 
   1   5  10       11.14        9.22      4.46 o 
   2   5  10      191.92      191.34      6.93 o 
   3   5  10       17.10        8.37      4.12 o 
   4   5  10      146.54      134.62     11.39 o 
   5   5  10        9.35       13.19      7.68 o 
   6   5  10        0.52        0.00      8.54 o 
   7   5  10        4.67       11.29      9.28 o 
  -9   6  10       23.88       24.66     13.29 o 
  -8   6  10      245.31      311.21     15.09 o 
  -7   6  10      149.81      166.66     14.71 o 
  -6   6  10       67.43       84.71     11.80 o 
  -5   6  10      106.65      134.70     10.17 o 
  -4   6  10       68.49       51.27      8.60 o 
  -3   6  10       11.32        6.64      5.46 o 
  -2   6  10       43.42       31.28      4.73 o 
  -1   6  10       50.36       55.92      6.17 o 
   0   6  10      197.07      186.51      7.11 o 
   1   6  10      341.82      307.55      7.80 o 
   2   6  10       32.00       30.91      7.79 o 
   3   6  10       36.12       42.39      8.69 o 
   4   6  10       15.15       10.22      9.85 o 
   5   6  10       14.29       11.27      8.31 o 
   6   6  10        3.58        3.80     10.79 o 
   7   6  10        1.58        1.46     10.68 o 
   8   6  10        2.45        3.81     11.52 o 
  -9   7  10       65.79       87.58     17.13 o 
  -8   7  10       26.23       23.75     10.51 o 
  -7   7  10        8.37       15.91     10.70 o 
  -6   7  10      106.97      110.07     10.39 o 
  -5   7  10       18.27       25.90      8.64 o 
  -4   7  10        0.01        0.00      6.10 o 
  -3   7  10      185.98      176.00      9.49 o 
  -2   7  10        1.84        2.34      4.47 o 
  -1   7  10      340.47      344.79      8.70 o 
   0   7  10       82.27       75.94      7.10 o 
   1   7  10       26.64       18.33      6.98 o 
   2   7  10        9.39        7.91      7.14 o 
   3   7  10       46.90       42.27      9.82 o 
   4   7  10       35.13       34.20     11.66 o 
   5   7  10       37.31       36.06     12.81 o 
   6   7  10        1.46        5.56     11.50 o 
   7   7  10        8.12        9.98     11.06 o 
   8   7  10       24.61       33.42     13.68 o 
   9   7  10        2.08        1.48     12.61 o 
  -8   8  10        1.70        6.14     11.56 o 
  -7   8  10       18.28       26.33     11.07 o 
  -6   8  10      148.47      170.37     14.64 o 
  -5   8  10       11.91       16.32      8.37 o 
  -4   8  10        7.33       10.97      7.24 o 
  -3   8  10       99.76      121.18      9.22 o 
  -2   8  10       10.39       17.76      7.59 o 
  -1   8  10        6.04        3.81      4.86 o 
   0   8  10        0.18        4.18      5.09 o 
   1   8  10        0.92        0.00      5.19 o 
   2   8  10       91.80       80.43     11.24 o 
   3   8  10       60.08       59.09     11.95 o 
   4   8  10       13.80       16.90     10.64 o 
   5   8  10      161.54      177.22     16.77 o 
   6   8  10       21.92        3.95      9.83 o 
   7   8  10       85.45       95.83     17.88 o 
   8   8  10       12.47       19.62     13.17 o 
   9   8  10        0.77        0.00     15.88 o 
  -7   9  10        0.08       11.13     12.92 o 
  -6   9  10       43.28       64.52     14.86 o 
  -5   9  10        2.02        3.12      8.21 o 
  -4   9  10       43.34       36.78      9.75 o 
  -3   9  10        3.09        5.29      8.03 o 
  -2   9  10       67.75       67.36      9.38 o 
  -1   9  10        4.74        2.19      7.32 o 
   0   9  10        8.35        5.30      6.25 o 
   1   9  10        0.89        5.16      9.06 o 
   2   9  10        0.67        0.00      9.48 o 
   3   9  10       38.81       28.60     12.79 o 
   4   9  10        3.09        3.35      9.44 o 
   5   9  10       15.15        8.51     10.05 o 
   6   9  10       23.23       11.69     11.05 o 
   7   9  10       12.20       11.54     13.79 o 
   8   9  10       18.99        4.03     15.35 o 
   9   9  10        8.45        5.13     16.03 o 
  -7  10  10       29.24       41.45     16.38 o 
  -6  10  10        0.34        0.26      9.75 o 
  -5  10  10        0.65        3.35      9.83 o 
  -4  10  10       33.97       38.09     11.32 o 
  -3  10  10       35.46       29.28      8.53 o 
  -2  10  10        1.69        2.68     12.95 o 
  -1  10  10        1.08        3.73      7.02 o 
   0  10  10        1.07        6.92      6.18 o 
   1  10  10       13.88       13.19     10.47 o 
   2  10  10        3.61        2.74     11.21 o 
   3  10  10        3.31        4.82      9.63 o 
   4  10  10        0.10        0.00     10.02 o 
   5  10  10       18.08       13.26     12.15 o 
   6  10  10      115.40      131.36     18.75 o 
   7  10  10       11.34       23.09     14.02 o 
   8  10  10       29.04       21.33     19.85 o 
   9  10  10        6.16        6.88     18.42 o 
  -6  11  10        1.92        7.39     12.72 o 
  -5  11  10       10.63       12.71     10.91 o 
  -4  11  10       20.12       28.97     11.87 o 
  -3  11  10       79.64       98.13     12.61 o 
  -2  11  10      108.70      118.47     17.32 o 
  -1  11  10       30.14       26.65     11.03 o 
   0  11  10        4.76        3.79      7.43 o 
   1  11  10        6.39        0.56     11.22 o 
   2  11  10       13.76       10.43     14.09 o 
   3  11  10        3.88        0.00     13.14 o 
   4  11  10        0.13        2.52     11.11 o 
   5  11  10        0.47        4.37     11.95 o 
   6  11  10        7.14        3.27     14.53 o 
   7  11  10        3.65        8.84     16.08 o 
   8  11  10        7.37       13.02     16.97 o 
  -4  12  10        1.74        3.01     11.61 o 
  -3  12  10        0.34        3.10     13.46 o 
  -2  12  10       57.71       74.38     16.92 o 
  -1  12  10        5.67       15.22     13.50 o 
   0  12  10        7.43        7.45      9.27 o 
   1  12  10       55.96       49.43     12.32 o 
   2  12  10       31.00       48.89     17.59 o 
   3  12  10        2.95        7.45     12.79 o 
   4  12  10        8.15        0.00     13.11 o 
   5  12  10       23.63       25.09     17.96 o 
   6  12  10       69.80       75.14     17.76 o 
   7  12  10        0.03        0.75     20.60 o 
  -3  13  10       19.27       27.91     18.22 o 
  -2  13  10       64.14       67.76     19.91 o 
  -1  13  10       13.03       22.31     18.79 o 
   0  13  10       72.91       74.19     14.37 o 
   1  13  10        1.74        2.19     11.84 o 
   2  13  10        8.00        0.15     12.77 o 
   3  13  10      130.24      120.20     19.23 o 
   4  13  10        0.10        0.00     13.96 o 
   5  13  10       96.03       97.60     20.39 o 
   6  13  10        6.09       13.10     22.46 o 
   0  14  10        9.14       14.25     18.07 o 
   1  14  10       24.66       22.83     11.90 o 
   2  14  10        9.26        1.58     16.82 o 
   3  14  10        1.23        0.00     16.86 o 
  -3 -13  11        0.91        1.40      7.96 o 
  -2 -13  11       35.30       55.37     14.55 o 
  -1 -13  11        2.19        0.00     10.17 o 
   0 -13  11       51.75       60.06     14.47 o 
   1 -13  11        0.01        0.00     10.53 o 
  -5 -12  11       88.06      117.47     14.50 o 
  -4 -12  11        0.81        1.26      9.49 o 
  -3 -12  11       17.34       10.16      8.40 o 
  -2 -12  11        0.27        1.05      8.74 o 
  -1 -12  11        7.44       10.70     11.24 o 
   0 -12  11        2.01        5.58     10.10 o 
   1 -12  11      101.41      121.00     17.41 o 
   2 -12  11        1.01        6.85     13.06 o 
   3 -12  11        0.03        3.21     11.12 o 
  -7 -11  11      143.34      209.09     27.27 o 
  -6 -11  11       20.15       21.60     11.66 o 
  -5 -11  11       18.91       17.31     10.76 o 
  -4 -11  11       23.24       18.73     11.13 o 
  -3 -11  11        3.72        3.76      7.41 o 
  -2 -11  11       24.51       15.92      8.22 o 
  -1 -11  11       19.16       26.02     10.42 o 
   0 -11  11        5.94        9.71      9.29 o 
   1 -11  11       91.19       93.12     11.33 o 
   2 -11  11        9.86        8.42     11.51 o 
   3 -11  11        0.56        0.36     10.09 o 
   4 -11  11       23.31       29.97     12.48 o 
   5 -11  11        7.56       10.93     14.18 o 
  -8 -10  11      105.85      107.39     19.57 o 
  -7 -10  11      212.42      310.84     28.54 o 
  -6 -10  11       29.06       33.59     16.96 o 
  -5 -10  11       29.04       29.86      9.42 o 
  -4 -10  11      119.84      116.28     12.22 o 
  -3 -10  11        1.91        7.29      9.60 o 
  -2 -10  11      161.72      197.15     10.79 o 
  -1 -10  11       49.69       59.40     10.29 o 
   0 -10  11       30.78       24.89      9.49 o 
   1 -10  11       44.42       36.37      9.84 o 
   2 -10  11       16.01       13.11      8.89 o 
   3 -10  11        7.65       11.25      9.78 o 
   4 -10  11        2.39        2.21      9.96 o 
   5 -10  11        2.31        2.98     10.39 o 
   6 -10  11       17.87       10.26     12.87 o 
  -8  -9  11      106.67       99.47     17.95 o 
  -7  -9  11        0.95        5.21     12.75 o 
  -6  -9  11       35.83       15.77     14.10 o 
  -5  -9  11        9.40       10.97      7.52 o 
  -4  -9  11        5.06       10.26      8.53 o 
  -3  -9  11        4.79        6.05      6.59 o 
  -2  -9  11      120.55      137.84     10.25 o 
  -1  -9  11        4.66        6.41      6.47 o 
   0  -9  11       51.04       56.60      9.57 o 
   1  -9  11        2.42        4.36      7.72 o 
   2  -9  11        0.62        3.23      8.67 o 
   3  -9  11        7.20       16.21     11.58 o 
   4  -9  11       23.27       22.39     10.10 o 
   5  -9  11        6.86        4.34     10.03 o 
   6  -9  11        4.25        5.16     13.06 o 
   7  -9  11       14.93        5.84     11.03 o 
  -9  -8  11        4.34        2.82     16.05 o 
  -8  -8  11        7.47        7.32     14.23 o 
  -7  -8  11        1.12        0.00     13.04 o 
  -6  -8  11       35.83       36.22     14.25 o 
  -5  -8  11      142.39      182.54     14.34 o 
  -4  -8  11        0.70        2.02      6.95 o 
  -3  -8  11       57.44       63.33      8.49 o 
  -2  -8  11        0.14        3.29      6.26 o 
  -1  -8  11      178.57      199.42      8.28 o 
   0  -8  11       47.09       57.18      9.83 o 
   1  -8  11       49.48       55.73      9.28 o 
   2  -8  11       92.70       82.33      9.57 o 
   3  -8  11        3.74        0.79      7.37 o 
   4  -8  11       22.33       15.03      7.81 o 
   5  -8  11       21.37       25.73      8.53 o 
   6  -8  11        6.88        1.61      9.48 o 
   7  -8  11        0.03        5.43     11.13 o 
   8  -8  11       25.19       19.85     14.40 o 
  -9  -7  11       24.24       23.63     17.51 o 
  -8  -7  11        2.59        7.09     14.65 o 
  -7  -7  11       23.79       13.05     16.12 o 
  -6  -7  11      113.30      148.47     18.58 o 
  -5  -7  11      131.60      137.59      9.00 o 
  -4  -7  11        3.92        7.55      6.41 o 
  -3  -7  11        1.76        0.69      5.78 o 
  -2  -7  11       57.50       58.18      7.75 o 
  -1  -7  11       25.00       25.71      5.23 o 
   0  -7  11        1.01        4.57      6.43 o 
   1  -7  11       18.94       26.78      7.07 o 
   2  -7  11        0.73        1.32      6.31 o 
   3  -7  11       45.16       43.41      8.01 o 
   4  -7  11       48.87       54.01      9.17 o 
   5  -7  11       13.18       12.31      9.24 o 
   6  -7  11       31.26       42.01      8.63 o 
   7  -7  11       40.96       43.75     10.91 o 
   8  -7  11       15.00       17.36     11.11 o 
 -10  -6  11        3.43        0.00     15.23 o 
  -9  -6  11       13.97        5.13     15.42 o 
  -8  -6  11       68.06       55.79     15.15 o 
  -7  -6  11      104.99      133.78     19.00 o 
  -6  -6  11       10.94        8.11     11.23 o 
  -5  -6  11       72.79       66.94      6.42 o 
  -4  -6  11        0.52        2.84      6.09 o 
  -3  -6  11       15.30       14.66      6.14 o 
  -2  -6  11        7.96        7.28      4.89 o 
  -1  -6  11       49.25       52.05      6.82 o 
   0  -6  11       20.61       22.23      4.84 o 
   1  -6  11       37.04       26.47      7.92 o 
   2  -6  11       16.59       18.05      6.58 o 
   3  -6  11       62.01       67.27      8.32 o 
   4  -6  11       16.04       22.36      7.85 o 
   5  -6  11       11.45       18.12      8.28 o 
   6  -6  11        0.26        5.79      8.39 o 
   7  -6  11       10.77       12.32      9.77 o 
   8  -6  11        7.69       12.23     11.08 o 
   9  -6  11        8.67        0.45     12.77 o 
 -10  -5  11        4.77        5.81     14.55 o 
  -9  -5  11       30.38       44.86     16.80 o 
  -8  -5  11       74.31       92.32     18.00 o 
  -7  -5  11       57.21       54.04     15.17 o 
  -6  -5  11        4.74        4.46     11.11 o 
  -5  -5  11        3.05        0.84      8.67 o 
  -4  -5  11       27.26       26.50      6.28 o 
  -3  -5  11       30.12       28.63      5.25 o 
  -2  -5  11       39.08       26.94      4.76 o 
  -1  -5  11       38.50       26.94      6.34 o 
   0  -5  11       39.08       37.26      5.00 o 
   1  -5  11       21.77       25.23      7.27 o 
   2  -5  11      250.88      242.38      8.81 o 
   3  -5  11       21.43       24.30      6.39 o 
   4  -5  11       55.24       61.29      9.38 o 
   5  -5  11        0.07        0.69      6.23 o 
   6  -5  11       15.60       19.14      7.94 o 
   7  -5  11        1.26        5.84      8.32 o 
   8  -5  11       12.60       14.76      9.33 o 
   9  -5  11        0.00        0.00      8.69 o 
 -10  -4  11        1.36        6.96     12.52 o 
  -9  -4  11        7.93       10.27     10.16 o 
  -8  -4  11       45.69       50.03     12.60 o 
  -7  -4  11       71.72       97.67     15.25 o 
  -6  -4  11        2.75        7.79      8.88 o 
  -5  -4  11        2.68        9.39      7.83 o 
  -4  -4  11       24.13       24.27      5.88 o 
  -3  -4  11       40.18       36.63      5.90 o 
  -2  -4  11        0.00        2.06      4.13 o 
  -1  -4  11       27.13       21.09      5.53 o 
   0  -4  11       98.64       86.07      5.35 o 
   1  -4  11       11.65       11.73      5.15 o 
   2  -4  11       93.41       89.38      7.46 o 
   3  -4  11       46.34       42.68      7.32 o 
   4  -4  11        3.46        2.32      6.16 o 
   5  -4  11       13.70        9.78      7.11 o 
   6  -4  11        0.62        2.50      6.36 o 
   7  -4  11        5.96        4.93      8.85 o 
   8  -4  11       46.26       39.63     10.53 o 
   9  -4  11        8.81        8.99      9.72 o 
  10  -4  11        2.57        7.61     10.99 o 
 -10  -3  11        0.23        2.84     12.40 o 
  -9  -3  11       18.78       20.20     11.70 o 
  -8  -3  11        0.52        5.36      8.91 o 
  -7  -3  11        0.23        1.91      9.59 o 
  -6  -3  11        1.93        4.43      8.45 o 
  -5  -3  11        2.46        2.74      7.63 o 
  -4  -3  11      136.62      126.41      6.44 o 
  -3  -3  11       15.72        9.40      4.64 o 
  -2  -3  11      197.32      144.54      5.81 o 
  -1  -3  11       40.34       27.31      4.32 o 
   0  -3  11      465.14      397.27      6.16 o 
   1  -3  11       21.70       22.57      6.21 o 
   2  -3  11       25.89       27.54      6.18 o 
   3  -3  11      201.04      201.07      9.31 o 
   4  -3  11      157.80      143.11      9.69 o 
   5  -3  11       79.26       81.02      8.91 o 
   6  -3  11      704.46      722.39     13.64 o 
   7  -3  11        3.61        2.42      7.12 o 
   8  -3  11        1.56        8.03      8.88 o 
   9  -3  11       17.54       14.57      8.96 o 
  10  -3  11        0.99        3.72     10.08 o 
 -11  -2  11        6.67        6.01     13.62 o 
 -10  -2  11        2.14       10.30     10.22 o 
  -9  -2  11        2.87        5.16      9.97 o 
  -8  -2  11        3.46        4.82      7.81 o 
  -7  -2  11        2.88        2.24      5.32 o 
  -6  -2  11        9.77       14.20      6.41 o 
  -5  -2  11       20.09       15.91      5.40 o 
  -4  -2  11        8.08        7.34      4.34 o 
  -3  -2  11       66.32       49.78      4.79 o 
  -2  -2  11        0.02        1.20      3.41 o 
  -1  -2  11       67.71       52.74      4.51 o 
   0  -2  11      110.36      105.19      4.45 o 
   1  -2  11       59.05       58.28      3.97 o 
   2  -2  11        4.93        6.23      6.64 o 
   3  -2  11      175.22      174.55     10.78 o 
   4  -2  11      120.76      116.85     11.30 o 
   5  -2  11     1060.11     1055.49     20.85 o 
   6  -2  11      344.90      344.89     17.97 o 
   7  -2  11       31.16       33.58     15.17 o 
   8  -2  11       27.46       20.15     12.13 o 
   9  -2  11       12.35        2.75      8.31 o 
  10  -2  11        0.35        1.33      9.29 o 
 -11  -1  11        0.98        5.22     11.47 o 
 -10  -1  11        9.90       15.34      9.13 o 
  -9  -1  11        5.99        8.73      7.68 o 
  -8  -1  11       18.10       13.44      6.32 o 
  -7  -1  11        2.34        3.44      5.08 o 
  -6  -1  11       14.08       10.98      6.90 o 
  -5  -1  11      138.33      122.26      7.04 o 
  -4  -1  11      175.96      163.95      6.56 o 
  -3  -1  11      107.81       94.25      4.28 o 
  -2  -1  11       11.72       14.58      3.35 o 
  -1  -1  11      106.22       89.63      4.99 o 
   0  -1  11       11.91       10.45      4.11 o 
   1  -1  11       12.27        7.06      3.74 o 
   2  -1  11       92.82       81.21      8.05 o 
   3  -1  11      180.46      168.51      9.27 o 
   4  -1  11       21.34       16.38      8.77 o 
   5  -1  11       77.94       66.49     10.39 o 
   6  -1  11        0.59        3.13      9.84 o 
   7  -1  11       77.97       84.20     15.49 o 
   8  -1  11       84.12       92.61     16.05 o 
   9  -1  11       84.10       84.27     19.47 o 
  10  -1  11        5.02        5.16     13.48 o 
 -10   0  11        3.15        2.98      8.00 o 
  -9   0  11        0.03        4.56      7.17 o 
  -8   0  11       29.49       45.56      8.65 o 
  -7   0  11        0.64        0.73      5.31 o 
  -6   0  11       75.40       81.04      6.97 o 
  -5   0  11       11.85       10.48      4.73 o 
  -4   0  11      152.83      150.82      7.13 o 
  -3   0  11       73.00       62.63      5.73 o 
  -2   0  11       41.20       44.44      4.69 o 
  -1   0  11       25.76       18.66      5.61 o 
   0   0  11       17.04       13.33      4.22 o 
   1   0  11      505.61      521.36      7.38 o 
   2   0  11      356.33      326.50     10.59 o 
   3   0  11        6.95        6.56      5.29 o 
   4   0  11      201.45      186.44     10.91 o 
   5   0  11       86.17       81.02      9.55 o 
   6   0  11        1.57        0.00      7.73 o 
   7   0  11       31.37       31.78     11.18 o 
   8   0  11        0.14        2.60     12.00 o 
   9   0  11       17.89       11.89     16.04 o 
  10   0  11        1.76        0.44     12.60 o 
  11   0  11        9.49       11.58     16.31 o 
 -10   1  11        5.69        8.64      8.47 o 
  -9   1  11       32.50       40.81      8.30 o 
  -8   1  11       39.04       49.95      6.72 o 
  -7   1  11      177.18      199.72      8.11 o 
  -6   1  11      171.59      177.35      7.94 o 
  -5   1  11        2.13        5.87      5.53 o 
  -4   1  11       75.83       79.46      7.59 o 
  -3   1  11        0.75        1.45      3.33 o 
  -2   1  11       14.20       10.73      4.98 o 
  -1   1  11     1091.79     1029.59     16.24 o 
   0   1  11      466.29      450.44      7.21 o 
   1   1  11       61.66       59.67      4.48 o 
   2   1  11      293.20      262.30      5.69 o 
   3   1  11       81.45       85.75      9.23 o 
   4   1  11        1.00        1.82      5.47 o 
   5   1  11       85.68       79.72      9.62 o 
   6   1  11        2.08        0.00      9.32 o 
   7   1  11        6.03        2.25      8.04 o 
   8   1  11       56.38       47.23     14.79 o 
   9   1  11        7.49       10.91     13.91 o 
  10   1  11       20.52       18.65     14.53 o 
  11   1  11        3.07        2.53     16.97 o 
 -10   2  11        0.96        8.45      8.20 o 
  -9   2  11        4.99        6.45      8.11 o 
  -8   2  11        6.05       10.25      7.21 o 
  -7   2  11      104.43      130.65      8.86 o 
  -6   2  11      107.02      111.80      7.52 o 
  -5   2  11       17.94       26.19      6.11 o 
  -4   2  11        3.14        2.60      4.79 o 
  -3   2  11      147.07      130.93      6.63 o 
  -2   2  11        1.24        1.09      4.02 o 
  -1   2  11     3194.04     3145.93     28.76 o 
   0   2  11      347.29      326.02      6.08 o 
   1   2  11      300.76      280.90      6.88 o 
   2   2  11       75.86       75.37      5.20 o 
   3   2  11       48.08       35.74      5.79 o 
   4   2  11        7.06        7.64      6.20 o 
   5   2  11       67.94       77.84     10.58 o 
   6   2  11        0.01        0.00      6.65 o 
   7   2  11       67.03       59.24     11.15 o 
   8   2  11       16.91       12.42     10.96 o 
   9   2  11        8.42        4.62     10.65 o 
  10   2  11        0.68        0.00     11.90 o 
  11   2  11        0.73        7.05     17.15 o 
 -10   3  11        5.38        0.41     11.71 o 
  -9   3  11       53.88       57.75     15.47 o 
  -8   3  11        1.68        7.95      7.95 o 
  -7   3  11        0.68        3.04      6.15 o 
  -6   3  11       15.57       19.95      5.80 o 
  -5   3  11       33.35       46.21     10.86 o 
  -4   3  11       16.99       20.40      6.02 o 
  -3   3  11      143.86      150.74      7.63 o 
  -2   3  11        3.38        2.93      4.32 o 
  -1   3  11       14.42       16.84      7.27 o 
   0   3  11       27.10       27.77      4.71 o 
   1   3  11       19.37       17.72      4.18 o 
   2   3  11        0.20        1.05      2.93 o 
   3   3  11       15.37       11.88      5.54 o 
   4   3  11       25.33       21.49      5.05 o 
   5   3  11       21.15       20.09      7.59 o 
   6   3  11       13.17       13.53      6.83 o 
   7   3  11       16.89       17.00      8.85 o 
   8   3  11        7.54        9.81     11.16 o 
   9   3  11       50.61       39.92     13.66 o 
  10   3  11       14.03        7.84     13.47 o 
  11   3  11        7.02        0.47     13.05 o 
 -10   4  11        2.64        2.08     12.57 o 
  -9   4  11        7.20       10.85     11.18 o 
  -8   4  11        0.65        6.59      8.99 o 
  -7   4  11       34.89       47.79     10.43 o 
  -6   4  11        1.43        4.27      6.80 o 
  -5   4  11      395.59      425.71     24.42 o 
  -4   4  11      115.59      126.83      8.01 o 
  -3   4  11      113.98      101.46      9.10 o 
  -2   4  11      364.03      361.69      8.61 o 
  -1   4  11      207.04      190.05     10.09 o 
   0   4  11      234.80      215.27      8.56 o 
   1   4  11      151.18      155.90      8.90 o 
   2   4  11       24.79       24.52      7.34 o 
   3   4  11      166.02      158.64      8.61 o 
  -9   5  11       21.00       25.94     13.27 o 
  -8   5  11        7.89        7.08     10.31 o 
  -7   5  11      392.72      483.46     29.52 o 
  -6   5  11        9.02       13.99      8.10 o 
  -5   5  11       66.66       69.12      9.88 o 
  -4   5  11      137.07      142.38     10.30 o 
  -3   5  11       33.58       21.66      5.82 o 
  -2   5  11       33.87       33.92      6.28 o 
  -1   5  11        3.24        2.11      4.08 o 
   0   5  11       12.09       14.17      4.96 o 
   1   5  11       16.58       17.96      5.46 o 
   2   5  11        0.93        2.23      4.52 o 
   3   5  11       29.03       29.76      6.08 o 
   4   5  11      166.23      145.43     12.73 o 
   5   5  11       30.99       31.78     12.37 o 
  -9   6  11       16.61       17.47     12.33 o 
  -8   6  11      208.53      210.78     11.53 o 
  -7   6  11      330.43      406.88     17.10 o 
  -6   6  11        3.74       18.24      9.72 o 
  -5   6  11       15.47       14.34      9.00 o 
  -4   6  11      283.37      295.43     10.57 o 
  -3   6  11       14.84        9.75      5.96 o 
  -2   6  11        0.20        0.00      5.43 o 
  -1   6  11       20.58       19.41      6.20 o 
   0   6  11       33.16       24.27      5.94 o 
   1   6  11       39.22       40.61      7.34 o 
   2   6  11      400.45      389.06     10.19 o 
   3   6  11       25.61       29.65      6.23 o 
   4   6  11        1.35        3.06      5.02 o 
   5   6  11        5.06        9.66      9.21 o 
   6   6  11       52.59       69.01     13.93 o 
   7   6  11        7.92        7.90     11.46 o 
  -8   7  11        2.73        7.26     12.38 o 
  -7   7  11        2.20       11.26     11.72 o 
  -6   7  11        7.31       14.89      9.52 o 
  -5   7  11        0.59        5.86      7.93 o 
  -4   7  11        1.74        2.74      7.57 o 
  -3   7  11       74.38       95.17     10.35 o 
  -2   7  11       48.34       38.08      8.78 o 
  -1   7  11        3.24        2.64      5.73 o 
   0   7  11        1.09        0.00      4.96 o 
   1   7  11        0.80        4.32      6.20 o 
   2   7  11       19.33       18.42      7.01 o 
   3   7  11      104.58      101.71      8.64 o 
   4   7  11        7.71        3.62      8.82 o 
   5   7  11        0.70        0.00      9.54 o 
   6   7  11       13.63        8.88      9.86 o 
   7   7  11        5.51        4.92     13.56 o 
   8   7  11        1.01        0.96     12.47 o 
  -8   8  11       84.51      102.20     15.55 o 
  -7   8  11        1.92        9.32     11.62 o 
  -6   8  11       30.92       27.66     13.77 o 
  -5   8  11        0.93        3.31      9.45 o 
  -4   8  11       10.00       11.00      8.63 o 
  -3   8  11        2.02        3.20      8.05 o 
  -2   8  11       93.39       98.05     13.99 o 
  -1   8  11       17.08        9.62      6.15 o 
   0   8  11      114.13      113.23      9.15 o 
   1   8  11       81.67       77.88      9.85 o 
   2   8  11        0.00        5.80      8.64 o 
   3   8  11        7.12        0.90     10.51 o 
   4   8  11       64.54       76.17     14.80 o 
   5   8  11      101.57       96.03     14.52 o 
   6   8  11       18.87       25.71     13.12 o 
   7   8  11       31.28       34.04     16.72 o 
   8   8  11        0.03        6.54     13.74 o 
   9   8  11       13.62        2.52     14.43 o 
  -7   9  11        2.54        4.53     12.97 o 
  -6   9  11        1.35        5.20     11.03 o 
  -5   9  11        9.44        9.93     10.82 o 
  -4   9  11       36.19       48.82     11.48 o 
  -3   9  11       33.89       35.59      9.76 o 
  -2   9  11       42.32       33.17     14.45 o 
  -1   9  11       51.88       61.08      9.11 o 
   0   9  11       53.20       56.72      9.25 o 
   1   9  11       14.95        9.77      6.01 o 
   2   9  11        2.50        5.71      7.00 o 
   3   9  11        0.30        0.00      9.44 o 
   4   9  11       33.73       29.90     14.04 o 
   5   9  11       23.53       23.13     10.96 o 
   6   9  11        6.21        9.00     11.92 o 
   7   9  11       56.07       68.04     17.56 o 
   8   9  11        5.78        3.45     14.85 o 
   9   9  11       51.02       44.09     21.63 o 
  -6  10  11        5.42        4.15     10.81 o 
  -5  10  11       16.70       30.92     12.11 o 
  -4  10  11       49.06       61.98     11.78 o 
  -3  10  11        0.13        2.43      8.78 o 
  -2  10  11        3.25        2.44     14.44 o 
  -1  10  11       10.70        6.54     11.23 o 
   0  10  11        0.01        0.49      7.61 o 
   1  10  11        2.04        1.03      7.27 o 
   2  10  11        2.98        3.78     10.44 o 
   3  10  11        8.96       12.14     11.75 o 
   4  10  11        0.02        2.93     11.18 o 
   5  10  11       36.18       37.92     16.88 o 
   6  10  11       12.31       10.71     18.68 o 
   7  10  11       10.59       12.85     16.27 o 
   8  10  11       87.96       81.64     21.36 o 
  -5  11  11        0.13        3.13     13.20 o 
  -4  11  11       47.68       48.32     13.69 o 
  -3  11  11        0.03        4.31     15.79 o 
  -2  11  11        6.11       12.52     14.81 o 
  -1  11  11        3.21        0.76     11.96 o 
   0  11  11        6.18        7.40      8.83 o 
   1  11  11       19.02       23.81      9.18 o 
   2  11  11        1.83        0.00     11.14 o 
   3  11  11        0.66        3.91     14.58 o 
   4  11  11        4.32        5.15     13.09 o 
   5  11  11        5.89        3.12     14.25 o 
   6  11  11        2.63        3.23     15.03 o 
   7  11  11       10.25       10.90     19.83 o 
  -4  12  11        6.89        5.47     16.46 o 
  -3  12  11        0.06        0.00     14.18 o 
  -2  12  11        2.87        9.37     13.88 o 
  -1  12  11       12.97       15.72     14.73 o 
   0  12  11       28.12       32.47     11.37 o 
   1  12  11       15.67       15.42     10.36 o 
   2  12  11        1.10        0.00     11.26 o 
   3  12  11        0.13        0.00     12.52 o 
   4  12  11        0.14        4.51     14.23 o 
   5  12  11        0.69        5.59     18.96 o 
   6  12  11       32.02       32.22     19.41 o 
  -2  13  11        0.82        5.20     15.03 o 
  -1  13  11        1.46        5.42     17.75 o 
   0  13  11       96.53      122.70     22.64 o 
   1  13  11        4.01        6.31     11.39 o 
   2  13  11       18.60       15.89     11.28 o 
   3  13  11        4.87        0.34     12.46 o 
   4  13  11        0.04        0.91     17.20 o 
  -4 -12  12        6.74        3.44      8.51 o 
  -3 -12  12       34.63       35.34     10.78 o 
  -2 -12  12        4.31        4.08     10.30 o 
  -1 -12  12        1.13        6.29     10.58 o 
   0 -12  12       20.04       33.66     13.63 o 
   1 -12  12       10.58       17.85     13.12 o 
   2 -12  12        0.06        7.73     11.52 o 
  -6 -11  12       18.18       34.47     18.32 o 
  -5 -11  12        6.03        7.38      8.84 o 
  -4 -11  12        2.60        7.54      9.84 o 
  -3 -11  12       50.89       54.81     10.03 o 
  -2 -11  12        3.22        7.90     10.04 o 
  -1 -11  12       64.79       76.82     12.00 o 
   0 -11  12        2.28        5.24     10.79 o 
   1 -11  12        5.21        9.24     12.69 o 
   2 -11  12        1.31        2.60     11.14 o 
   3 -11  12       13.17       11.64     11.91 o 
   4 -11  12        0.02        2.40     11.48 o 
  -7 -10  12       14.51       17.06     21.12 o 
  -6 -10  12        0.03        2.91     16.98 o 
  -5 -10  12       91.89      101.50     12.65 o 
  -4 -10  12        4.44        2.75      9.82 o 
  -3 -10  12       14.25       16.74     10.04 o 
  -2 -10  12       23.58       22.55      7.84 o 
  -1 -10  12      110.34      132.73     14.29 o 
   0 -10  12        0.52        0.00      8.85 o 
   1 -10  12        5.84        8.80     11.11 o 
   2 -10  12        7.82       12.59      9.62 o 
   3 -10  12        8.28        5.62     10.72 o 
   4 -10  12        6.54       12.25     11.12 o 
   5 -10  12        0.19        5.29     12.00 o 
  -8  -9  12      220.50      233.60     17.85 o 
  -7  -9  12       80.04       69.88     15.57 o 
  -6  -9  12      117.81      122.06     20.15 o 
  -5  -9  12       60.66       60.93     10.33 o 
  -4  -9  12        6.68        5.85      8.97 o 
  -3  -9  12       87.33      100.82     11.30 o 
  -2  -9  12       18.83       18.91      6.53 o 
  -1  -9  12        5.53       10.84      7.85 o 
   0  -9  12      143.55      153.37     21.22 o 
   1  -9  12        5.32        5.45      9.27 o 
   2  -9  12        3.39        4.99      9.34 o 
   3  -9  12       25.36       23.48     10.42 o 
   4  -9  12        6.33        4.94      9.55 o 
   5  -9  12        0.67        0.00      9.77 o 
   6  -9  12        0.37        8.58     10.59 o 
  -8  -8  12       11.80       19.26     17.63 o 
  -7  -8  12       25.03       28.12     17.01 o 
  -6  -8  12       24.09       28.30     13.46 o 
  -5  -8  12       55.55       74.71     11.07 o 
  -4  -8  12        0.91        0.00      7.12 o 
  -3  -8  12       56.09       62.06      8.80 o 
  -2  -8  12       58.27       81.73     10.60 o 
  -1  -8  12       67.57       69.09      9.32 o 
   0  -8  12      301.90      344.85     13.62 o 
   1  -8  12       19.01       28.38      8.71 o 
   2  -8  12        0.22        2.80      9.02 o 
   3  -8  12        0.31        2.52      9.21 o 
   4  -8  12        0.50        1.27      8.51 o 
   5  -8  12        0.93        5.97     10.23 o 
   6  -8  12       13.73        9.15     13.51 o 
   7  -8  12        1.73        2.95     11.17 o 
  -9  -7  12        0.10        3.61     18.19 o 
  -8  -7  12       47.05       42.98     17.87 o 
  -7  -7  12       10.28       17.85     17.12 o 
  -6  -7  12        3.89        8.50     12.57 o 
  -5  -7  12        0.71        2.40     11.43 o 
  -4  -7  12       12.14       13.09      7.91 o 
  -3  -7  12       15.67       19.12      8.00 o 
  -2  -7  12       10.87        7.51      6.58 o 
  -1  -7  12       35.51       44.64      6.54 o 
   0  -7  12       13.31       15.15      7.24 o 
   1  -7  12       21.28       37.45     10.65 o 
   2  -7  12       31.25       42.76     10.04 o 
   3  -7  12       28.85       46.94     10.40 o 
   4  -7  12       31.31       32.76      9.88 o 
   5  -7  12       43.16       49.31      9.79 o 
   6  -7  12        5.72        6.65      9.53 o 
   7  -7  12       13.87       20.03     14.02 o 
   8  -7  12        0.10        2.11     12.41 o 
  -9  -6  12       14.32       11.57     16.19 o 
  -8  -6  12        0.55        0.00     13.17 o 
  -7  -6  12       88.77      108.58     17.81 o 
  -6  -6  12        0.78        1.11     10.91 o 
  -5  -6  12        4.52        8.16     11.35 o 
  -4  -6  12      111.66      151.89     10.73 o 
  -3  -6  12       18.71       15.61      6.31 o 
  -2  -6  12       10.22       13.27      6.20 o 
  -1  -6  12        2.14        3.14      4.49 o 
   0  -6  12        4.38        6.92      5.79 o 
   1  -6  12        3.96        6.12      6.51 o 
   2  -6  12       15.99       21.10      7.40 o 
   3  -6  12        1.40        3.15      6.76 o 
   4  -6  12       10.16       14.21      7.26 o 
   5  -6  12        3.98        4.56      7.97 o 
   6  -6  12       45.73       43.10      9.81 o 
   7  -6  12        9.83        8.56     11.12 o 
   8  -6  12        1.57        6.18     10.39 o 
 -10  -5  12        0.13        0.00     18.27 o 
  -9  -5  12       80.89       94.50     18.88 o 
  -8  -5  12        3.27       12.12     14.85 o 
  -7  -5  12       90.58       88.96     17.09 o 
  -6  -5  12       34.45       44.32     14.19 o 
  -5  -5  12       54.93       56.56     11.98 o 
  -4  -5  12       44.86       45.86      7.24 o 
  -3  -5  12       54.16       46.46      7.70 o 
  -2  -5  12        7.39       14.13      5.18 o 
  -1  -5  12        0.40        3.72      5.59 o 
   0  -5  12       60.69       71.67      7.56 o 
   1  -5  12       12.14        8.75      6.87 o 
   2  -5  12        0.06        0.00      5.87 o 
   3  -5  12       26.83       33.53     10.06 o 
   4  -5  12       14.91       10.84      7.34 o 
   5  -5  12      102.20      125.45     10.59 o 
   6  -5  12       23.39       33.47      9.69 o 
   7  -5  12        1.28        0.00      8.50 o 
   8  -5  12        9.09       20.30     11.83 o 
   9  -5  12        9.77        7.09     11.62 o 
 -10  -4  12       10.52       14.20     17.47 o 
  -9  -4  12       53.12       60.66     19.40 o 
  -8  -4  12        3.60        2.76     15.01 o 
  -7  -4  12      181.06      199.90     16.05 o 
  -6  -4  12      205.10      271.92     14.58 o 
  -5  -4  12       77.35       94.81     14.96 o 
  -4  -4  12       16.59       16.70      6.33 o 
  -3  -4  12        0.40        1.84      4.57 o 
  -2  -4  12        4.45        7.89      4.75 o 
  -1  -4  12        7.02        0.77      4.60 o 
   0  -4  12       23.15       15.42      4.36 o 
   1  -4  12       20.47       24.40      6.93 o 
   2  -4  12        2.75        6.02      5.95 o 
   3  -4  12        2.01        2.12      6.45 o 
   4  -4  12       44.76       32.90      7.53 o 
   5  -4  12        6.31        7.76      6.87 o 
   6  -4  12        0.24        0.15      7.21 o 
   7  -4  12        6.53        8.51      9.81 o 
   8  -4  12       14.14       16.60     10.69 o 
   9  -4  12        9.20        1.09      9.85 o 
 -10  -3  12       10.24       17.49     19.10 o 
  -9  -3  12        5.52       10.82     14.17 o 
  -8  -3  12        0.06        2.08     12.32 o 
  -7  -3  12       21.81       24.89     11.18 o 
  -6  -3  12       62.47       74.59     14.69 o 
  -5  -3  12       50.89       58.92     10.10 o 
  -4  -3  12       50.50       49.37     10.78 o 
  -3  -3  12       54.20       42.68      6.93 o 
  -2  -3  12        9.21        8.03      4.24 o 
  -1  -3  12      166.97      148.64      6.96 o 
   0  -3  12        1.69        0.29      4.71 o 
   1  -3  12       65.16       56.61      7.18 o 
   2  -3  12       22.30       21.25      5.53 o 
   3  -3  12        0.08        0.20      5.35 o 
   4  -3  12        0.21        0.26      6.76 o 
   5  -3  12        0.00        3.46      6.73 o 
   6  -3  12      155.93      188.57     21.02 o 
   7  -3  12        3.76        1.06      8.35 o 
   8  -3  12        1.00        6.77      9.76 o 
   9  -3  12        3.46        4.05      9.93 o 
  10  -3  12        2.20        2.93     11.14 o 
 -10  -2  12       42.38       50.51     13.86 o 
  -9  -2  12        9.94        9.73      9.21 o 
  -8  -2  12        2.35        2.04     11.95 o 
  -7  -2  12        5.03        5.49     11.04 o 
  -6  -2  12        0.18        2.12     10.97 o 
  -5  -2  12        0.05        1.35     10.10 o 
  -4  -2  12       56.86       63.27      6.79 o 
  -3  -2  12        6.10        4.03      4.89 o 
  -2  -2  12      133.41      120.62      6.96 o 
  -1  -2  12       19.68       17.71      5.27 o 
   0  -2  12      130.58      105.43      5.29 o 
   1  -2  12        5.37        6.43      4.41 o 
   2  -2  12       33.08       31.86      9.53 o 
   3  -2  12      110.55       99.51     11.16 o 
   4  -2  12        9.29        8.93      7.79 o 
   5  -2  12        1.19        2.73      8.28 o 
   6  -2  12      204.51      203.29     15.73 o 
   7  -2  12        0.18        2.17     10.97 o 
   8  -2  12      108.19      115.41     13.61 o 
   9  -2  12        5.06        8.80     11.02 o 
  10  -2  12        0.15        6.04     10.90 o 
 -10  -1  12       34.76       53.82     13.06 o 
  -9  -1  12       12.29       14.55      9.95 o 
  -8  -1  12        0.18        1.69      6.77 o 
  -7  -1  12        7.35        9.01      7.07 o 
  -6  -1  12       19.53       17.75      7.86 o 
  -5  -1  12        2.05        1.98      5.86 o 
  -4  -1  12        2.49        4.77      4.82 o 
  -3  -1  12       11.78       13.92      5.70 o 
  -2  -1  12       88.11       81.80      5.67 o 
  -1  -1  12        4.72        2.65      3.70 o 
   0  -1  12        5.93        4.13      3.76 o 
   1  -1  12        5.73        3.50      5.72 o 
   2  -1  12       46.68       33.37      7.53 o 
   3  -1  12       40.25       43.18      9.49 o 
   4  -1  12       21.90       25.76      8.43 o 
   5  -1  12      136.51      127.03     12.79 o 
   6  -1  12        3.61       10.56      8.44 o 
   7  -1  12      340.77      354.87     18.84 o 
   8  -1  12      195.77      191.43     19.21 o 
   9  -1  12       22.77       19.51     17.36 o 
  10  -1  12        7.75       15.57     20.09 o 
 -10   0  12        9.73       11.46      9.00 o 
  -9   0  12        4.54        9.10      9.31 o 
  -8   0  12        2.63        2.44      6.54 o 
  -7   0  12       29.83       25.00      8.48 o 
  -6   0  12        0.63        7.76      6.69 o 
  -5   0  12        0.70        6.59      5.08 o 
  -4   0  12        0.54        3.05      5.00 o 
  -3   0  12       74.06       68.02      4.99 o 
  -2   0  12       78.57       75.76      8.85 o 
  -1   0  12       89.28       95.36      9.05 o 
   0   0  12       82.93       63.98      6.15 o 
   1   0  12       66.33       50.42      5.02 o 
   2   0  12       54.63       48.54      6.69 o 
   3   0  12        6.39        6.30      5.95 o 
   4   0  12       26.74       28.30      8.90 o 
   5   0  12        4.93        4.82      8.66 o 
   6   0  12      125.67      111.22     13.90 o 
   7   0  12        2.28       10.14     12.04 o 
   8   0  12        0.19        0.88     10.58 o 
   9   0  12       35.17       26.27     15.20 o 
  10   0  12       69.78       87.89     17.92 o 
 -10   1  12       10.29        9.25      9.02 o 
  -9   1  12       23.79       20.20      8.81 o 
  -8   1  12       13.49       12.26      7.82 o 
  -7   1  12       31.44       31.48      6.25 o 
  -6   1  12       11.33       14.95      7.23 o 
  -5   1  12        0.21        2.87      5.70 o 
  -4   1  12        0.79        0.00      5.22 o 
  -3   1  12       26.03       26.45      6.88 o 
  -2   1  12       24.68       27.17      8.02 o 
  -1   1  12        2.76        0.00      5.50 o 
   0   1  12       32.58       31.50      5.40 o 
   1   1  12        9.76       10.99      4.18 o 
   2   1  12        7.63       11.00      6.20 o 
   3   1  12       56.98       48.54      8.79 o 
   4   1  12        8.13        2.71      6.05 o 
   5   1  12        4.25        3.53      6.50 o 
   6   1  12       59.61       60.14     10.09 o 
   7   1  12       10.28        1.97     11.00 o 
   8   1  12        6.00       12.13     12.33 o 
   9   1  12       32.75       20.34     12.92 o 
  10   1  12       11.38       18.67     17.00 o 
 -10   2  12        0.00        1.06     10.59 o 
  -9   2  12       43.23       46.07     12.71 o 
  -8   2  12        5.34        3.21      6.95 o 
  -7   2  12       99.70      128.43      7.28 o 
  -6   2  12        8.28       17.55      7.53 o 
  -5   2  12       59.91       74.30      8.43 o 
  -4   2  12       35.70       31.66      7.07 o 
  -3   2  12        3.67        1.12      5.52 o 
  -2   2  12       17.33       18.02      8.10 o 
  -1   2  12       50.83       49.50      9.20 o 
   0   2  12       63.64       60.27      5.37 o 
   1   2  12      503.87      450.09      8.65 o 
   2   2  12       43.14       35.07      7.51 o 
   3   2  12       19.67       15.57      6.92 o 
   4   2  12        4.12        3.24      7.76 o 
   5   2  12        0.01        0.00      6.26 o 
   6   2  12        1.82        0.00      6.91 o 
   7   2  12       35.17       27.56     10.10 o 
   8   2  12        9.14       20.96     12.83 o 
   9   2  12       13.75       15.73     13.04 o 
  10   2  12        2.58        5.75     15.66 o 
  -9   3  12        0.01        4.37     11.80 o 
  -8   3  12       73.09       84.68     21.51 o 
  -7   3  12        2.62        8.90      8.53 o 
  -6   3  12       13.50       18.64      7.15 o 
  -5   3  12       15.86       19.03      7.94 o 
  -4   3  12       27.06       19.51      6.87 o 
  -3   3  12       42.19       39.11      6.73 o 
  -2   3  12       74.17       59.09     11.18 o 
  -1   3  12      237.43      245.84     12.26 o 
   0   3  12      666.83      644.12     14.11 o 
   1   3  12     1034.51     1036.48     16.18 o 
   2   3  12       54.42       48.07      8.26 o 
   4   3  12       11.09       10.06      6.54 o 
   5   3  12        0.74        3.97      7.43 o 
   6   3  12       18.66        8.84      6.70 o 
   7   3  12       28.96       20.13      9.87 o 
   8   3  12        2.30        8.74     11.70 o 
   9   3  12        0.48        7.93     11.69 o 
  -9   4  12       30.65       39.59     13.26 o 
  -8   4  12        6.03       10.45     10.25 o 
  -7   4  12        0.42        4.24      9.74 o 
  -6   4  12        0.00        4.80      7.35 o 
  -5   4  12        4.67       13.19      7.94 o 
  -4   4  12        8.44       14.89      6.56 o 
  -3   4  12        5.19        1.24      5.43 o 
  -2   4  12      145.98      132.82     13.27 o 
  -1   4  12        1.22        0.00      6.72 o 
   0   4  12      259.18      267.93     12.04 o 
   1   4  12        2.08        2.09      5.33 o 
   2   4  12       33.73       27.12      7.86 o 
  -9   5  12        7.57       14.98     12.64 o 
  -8   5  12       23.39       20.26     11.52 o 
  -7   5  12        4.86       19.88     11.26 o 
  -6   5  12       14.63       15.96      8.71 o 
  -5   5  12       75.27      100.27     12.05 o 
  -4   5  12       84.75       72.90      9.46 o 
  -3   5  12      103.03      109.36      9.36 o 
  -2   5  12       16.22       20.29      9.61 o 
  -1   5  12       11.58       11.59      7.16 o 
   0   5  12      118.36      117.01     10.27 o 
   1   5  12        1.19        0.00      7.55 o 
   2   5  12       17.46       19.16      8.96 o 
   3   5  12       34.79       34.74      9.82 o 
  -8   6  12        0.74        3.27     11.64 o 
  -7   6  12       35.28       53.80     12.13 o 
  -6   6  12       47.24       33.34      9.93 o 
  -5   6  12      121.13      137.67     12.17 o 
  -4   6  12       61.91       58.11      9.66 o 
  -3   6  12       27.69       36.19      7.54 o 
  -2   6  12        1.28        8.64     10.09 o 
  -1   6  12        0.46        0.87      9.19 o 
   0   6  12       28.80       25.42      7.47 o 
   1   6  12       24.26       23.26      6.42 o 
   2   6  12       23.90       22.97      6.57 o 
   3   6  12        0.10        2.41      5.38 o 
   4   6  12        5.49        4.64     10.06 o 
   5   6  12       26.85       16.31     11.67 o 
  -8   7  12       97.52      126.24     15.11 o 
  -7   7  12        0.40        4.50      9.84 o 
  -6   7  12      716.94      842.42     18.10 o 
  -5   7  12      265.16      318.96     15.22 o 
  -4   7  12       75.22      104.84     11.19 o 
  -3   7  12        2.38        6.45      7.19 o 
  -2   7  12       32.98       28.67      9.85 o 
  -1   7  12        0.42        3.08      5.91 o 
   0   7  12       86.40       75.39      8.58 o 
   1   7  12        4.09        3.84      5.55 o 
   2   7  12        4.58        1.12      5.37 o 
   3   7  12       19.66       13.02      6.12 o 
   4   7  12        2.79        0.00      9.59 o 
   5   7  12        4.22        0.00     10.31 o 
   6   7  12        0.00        3.86     11.89 o 
   7   7  12       14.04       12.26     14.67 o 
  -7   8  12       11.25       14.93     14.70 o 
  -6   8  12       74.25       84.57     12.93 o 
  -5   8  12        0.25        7.19      9.85 o 
  -4   8  12       29.92       16.93      8.94 o 
  -3   8  12       24.35       33.62     11.07 o 
  -2   8  12       53.32       40.09     12.20 o 
  -1   8  12       45.44       34.57      7.13 o 
   0   8  12      136.44      124.82     13.31 o 
   1   8  12       10.70        8.16      6.79 o 
   2   8  12       62.10       64.10      8.56 o 
   3   8  12        2.05        5.21      7.18 o 
   4   8  12        6.71        3.19      7.68 o 
   5   8  12        9.52        6.06     12.32 o 
   6   8  12        0.94        9.42     15.50 o 
   7   8  12       11.01        7.85     14.47 o 
   8   8  12        0.04        7.54     15.63 o 
  -6   9  12        4.58        2.29     10.70 o 
  -5   9  12        1.82        0.53     10.44 o 
  -4   9  12       25.10       28.40     10.66 o 
  -3   9  12        1.28        0.00     11.72 o 
  -2   9  12       37.07       60.25     17.72 o 
  -1   9  12       96.82      110.07     17.60 o 
   0   9  12       27.34       29.06      7.50 o 
   1   9  12        1.38        4.42      6.69 o 
   2   9  12        8.78       11.74      7.99 o 
   3   9  12        6.84       12.17      7.93 o 
   4   9  12        2.39        3.29      8.06 o 
   5   9  12        9.37        5.73     11.90 o 
   6   9  12        0.03        0.00     15.48 o 
   7   9  12       31.96       25.16     16.55 o 
   8   9  12        1.85        5.66     14.74 o 
  -5  10  12        6.12        4.40     11.70 o 
  -4  10  12       16.92       14.84     11.37 o 
  -3  10  12        0.25        4.35     12.67 o 
  -2  10  12       29.04       42.81     19.03 o 
  -1  10  12       70.74       66.09     18.05 o 
   0  10  12        1.49        2.58      8.39 o 
   1  10  12        0.43        6.17      7.65 o 
   2  10  12        2.27        3.09      8.89 o 
   3  10  12        4.18        3.28      8.05 o 
   4  10  12       11.24        1.60     13.19 o 
   5  10  12        4.87        0.00     19.24 o 
   6  10  12        9.11        0.00     13.35 o 
   7  10  12        0.16        2.18     15.88 o 
   8  10  12       11.84       23.14     18.36 o 
  -4  11  12       16.15       22.03     19.09 o 
  -3  11  12        9.59        3.50     15.62 o 
  -2  11  12        3.12        3.09     13.40 o 
  -1  11  12        4.24       10.36     16.79 o 
   0  11  12        6.16        3.84     10.33 o 
   1  11  12       16.95       20.81     11.22 o 
   2  11  12        7.33       13.47      9.97 o 
   3  11  12        7.55        8.07      9.63 o 
   4  11  12        6.47       10.14     17.20 o 
   5  11  12       14.47       29.33     19.41 o 
   6  11  12        2.87        4.35     18.67 o 
   7  11  12        3.38       14.80     23.49 o 
  -2  12  12        6.45       12.81     18.54 o 
  -1  12  12        0.11        8.30     14.70 o 
   0  12  12        3.71        7.51     15.34 o 
   1  12  12       14.41       21.67     11.99 o 
   2  12  12       15.39        6.93     10.01 o 
   3  12  12        8.23       10.38     10.70 o 
   4  12  12        1.34        7.23     18.00 o 
   5  12  12        0.09        8.37     15.52 o 
   1  13  12        6.28        7.60     11.14 o 
   2  13  12        3.42        3.77     11.01 o 
  -1 -12  13        1.39        0.96     11.46 o 
  -5 -11  13        1.37        0.00     10.45 o 
  -4 -11  13       46.22       43.24     13.05 o 
  -3 -11  13        1.26        2.98     11.11 o 
  -2 -11  13        1.87        3.51     10.15 o 
  -1 -11  13       66.20       65.27     13.30 o 
   0 -11  13       21.21       20.72     13.68 o 
   1 -11  13        1.10        0.00     10.61 o 
   2 -11  13       16.01       21.11     13.61 o 
  -6 -10  13       40.03       50.99     21.11 o 
  -5 -10  13       10.20       11.08     15.23 o 
  -4 -10  13        1.01        7.81      9.98 o 
  -3 -10  13        0.13        6.45      9.54 o 
  -2 -10  13       10.10       15.02     11.15 o 
  -1 -10  13        3.86        7.33     11.68 o 
   0 -10  13       12.28       22.72     11.18 o 
   1 -10  13        0.07        2.40      9.71 o 
   2 -10  13        0.04        3.00     12.02 o 
   3 -10  13       30.56       54.12     13.90 o 
   4 -10  13        4.33       14.25     13.34 o 
  -7  -9  13       24.44       20.03     17.67 o 
  -6  -9  13       73.76       66.01     16.22 o 
  -5  -9  13      174.89      214.74     19.41 o 
  -4  -9  13       10.98        9.23      9.51 o 
  -3  -9  13       13.84       19.42      9.62 o 
  -2  -9  13        0.07        7.69      9.22 o 
  -1  -9  13        0.03        3.17     10.13 o 
   0  -9  13       24.66       19.32     10.41 o 
   1  -9  13       19.89       16.53     10.01 o 
   2  -9  13        0.46        0.00      8.79 o 
   3  -9  13        8.90       17.91      9.87 o 
   4  -9  13        0.55        4.76     10.22 o 
   5  -9  13        2.22        3.41     10.75 o 
  -8  -8  13       48.47       46.87     22.90 o 
  -7  -8  13        0.48        2.68     16.98 o 
  -6  -8  13      319.21      420.11     21.40 o 
  -5  -8  13       93.79      116.07     15.97 o 
  -4  -8  13       79.46       80.37      8.68 o 
  -3  -8  13       37.87       41.73      8.50 o 
  -2  -8  13        0.05        3.07      6.29 o 
  -1  -8  13       31.45       32.34      9.34 o 
   0  -8  13       24.30       34.48     10.23 o 
   1  -8  13       20.24       32.83     10.07 o 
   2  -8  13       13.32       18.13      9.47 o 
   3  -8  13        5.06        7.83      9.62 o 
   4  -8  13        0.53        4.62      9.68 o 
   5  -8  13        8.06       12.92     11.86 o 
   6  -8  13        0.14        4.08     13.58 o 
  -8  -7  13       49.14       55.12     19.96 o 
  -7  -7  13       10.44        7.69     13.90 o 
  -6  -7  13       61.40       56.31     12.51 o 
  -5  -7  13        9.50       13.64     13.10 o 
  -4  -7  13       15.92       26.06      8.67 o 
  -3  -7  13       12.11        9.75      7.30 o 
  -2  -7  13        0.78        0.00      7.27 o 
  -1  -7  13       68.87       75.65     12.00 o 
   0  -7  13       43.14       67.74     13.93 o 
   1  -7  13       68.01       78.14     11.66 o 
   2  -7  13      255.14      293.64     14.07 o 
   3  -7  13       44.27       35.03      9.21 o 
   4  -7  13        4.26        7.73      9.53 o 
   5  -7  13        0.25        5.26     10.78 o 
   6  -7  13        3.16        3.37     10.34 o 
   7  -7  13        0.04        1.81     13.00 o 
  -9  -6  13        2.09        3.68     20.55 o 
  -8  -6  13       24.31       20.49     19.69 o 
  -7  -6  13        0.12        6.31     13.36 o 
  -6  -6  13       97.19      110.38     19.60 o 
  -5  -6  13       14.52        4.96     11.68 o 
  -4  -6  13        3.62        4.14      6.10 o 
  -3  -6  13       21.06       28.81      8.53 o 
  -2  -6  13        8.69        3.05      6.88 o 
  -1  -6  13        0.00        3.01      6.61 o 
   0  -6  13        0.00        1.70      6.64 o 
   1  -6  13      130.44      145.74     10.16 o 
   2  -6  13        6.13        6.78      7.16 o 
   3  -6  13        0.18        2.45      9.01 o 
   4  -6  13        1.19        2.06     10.12 o 
   5  -6  13        0.09        2.63      8.81 o 
   6  -6  13        0.21        4.48      9.30 o 
   7  -6  13       44.13       52.29     13.13 o 
   8  -6  13        1.70        0.00     10.38 o 
  -9  -5  13        6.07        4.95     20.16 o 
  -8  -5  13        0.63        2.51     13.32 o 
  -7  -5  13        1.58       16.55     17.59 o 
  -6  -5  13       32.90       39.78     14.90 o 
  -5  -5  13        0.01        5.89     11.80 o 
  -4  -5  13       10.69       15.57      6.72 o 
  -3  -5  13        1.59        1.57      5.47 o 
  -2  -5  13        0.21        3.51      5.87 o 
  -1  -5  13       23.77       30.31      5.59 o 
   0  -5  13        6.35        6.92      6.19 o 
   1  -5  13        0.69        1.91      6.21 o 
   2  -5  13        3.41        0.00      6.63 o 
   3  -5  13        0.88        0.95      6.53 o 
   4  -5  13       32.90       28.74      9.94 o 
   5  -5  13       26.02       31.32      9.64 o 
   6  -5  13        1.30        3.48      8.28 o 
   7  -5  13        0.05        5.64      9.93 o 
   8  -5  13        3.99        9.97     12.24 o 
  -9  -4  13       10.32        8.47     20.66 o 
  -8  -4  13       67.80       76.60     16.19 o 
  -7  -4  13       14.62       10.11     14.13 o 
  -6  -4  13       19.11       26.75     12.96 o 
  -5  -4  13       41.52       36.54     11.68 o 
  -4  -4  13        2.29        0.00     10.23 o 
  -3  -4  13       37.08       30.59      6.30 o 
  -2  -4  13       37.48       28.50      5.88 o 
  -1  -4  13       21.92       19.51      4.65 o 
   0  -4  13       23.79       24.96      7.01 o 
   1  -4  13        3.48        1.46      5.81 o 
   2  -4  13       38.63       49.81      6.96 o 
   3  -4  13        2.88        5.49      6.33 o 
   4  -4  13        2.82        0.00      6.16 o 
   5  -4  13       25.73       19.81      7.78 o 
   6  -4  13        5.04        8.42      8.48 o 
   7  -4  13       40.88       47.13     10.70 o 
   8  -4  13       20.27       24.97     12.13 o 
   9  -4  13        1.45        0.34     11.33 o 
  -9  -3  13       15.44       20.47     19.93 o 
  -8  -3  13       26.24       33.44     13.85 o 
  -7  -3  13       77.89       74.38     14.01 o 
  -6  -3  13        1.42        3.32     12.29 o 
  -5  -3  13      239.88      278.24     17.01 o 
  -4  -3  13       53.84       56.38     12.72 o 
  -3  -3  13        3.85        3.27      5.81 o 
  -2  -3  13        3.18        4.77      4.65 o 
  -1  -3  13        0.01        2.02      5.16 o 
   0  -3  13       23.49       18.68      6.62 o 
   1  -3  13        4.41        0.72      5.32 o 
   2  -3  13       16.07       20.77      5.98 o 
   3  -3  13        4.07        5.80      5.93 o 
   4  -3  13        9.36        6.79      7.00 o 
   5  -3  13        2.37        3.03      7.30 o 
   6  -3  13        2.93        6.78      8.11 o 
   7  -3  13        5.37        5.00      8.99 o 
   8  -3  13       29.39       35.71     10.16 o 
   9  -3  13        3.17        6.41      9.97 o 
  -9  -2  13       27.94       39.42     16.56 o 
  -8  -2  13        0.92        8.32     13.28 o 
  -7  -2  13       63.25       69.54     15.65 o 
  -6  -2  13      115.05      123.12     18.58 o 
  -5  -2  13       17.89       10.07     10.70 o 
  -4  -2  13       11.97       19.30      9.57 o 
  -3  -2  13       13.85        8.30      4.59 o 
  -2  -2  13      162.27      156.30      8.03 o 
  -1  -2  13       51.95       33.13      5.23 o 
   0  -2  13       86.82       77.17      6.23 o 
   1  -2  13       71.77       52.74      6.86 o 
   2  -2  13        3.66        3.89      5.22 o 
   3  -2  13       81.11       89.35     10.86 o 
   4  -2  13        0.43        1.05     10.39 o 
   5  -2  13       24.40       20.25      9.94 o 
   6  -2  13       23.39       20.01     11.90 o 
   7  -2  13        1.71        4.07     11.66 o 
   8  -2  13      106.49      103.54     11.46 o 
   9  -2  13       21.39       43.11     14.24 o 
  -9  -1  13       14.86        9.30     15.82 o 
  -8  -1  13        1.55        6.56     12.16 o 
  -7  -1  13       26.60       23.61     11.35 o 
  -6  -1  13       20.29       16.43      6.89 o 
  -5  -1  13        1.66        0.00      6.94 o 
  -4  -1  13        3.56        5.12      6.40 o 
  -3  -1  13        2.36        4.02      5.67 o 
  -2  -1  13       19.94       22.38      5.42 o 
  -1  -1  13       24.24       14.46      4.76 o 
   0  -1  13        0.85        4.34      3.86 o 
   1  -1  13       49.14       46.49     11.15 o 
   2  -1  13       63.30       54.00      9.57 o 
   3  -1  13       16.13       14.49      9.31 o 
   4  -1  13        0.02        2.71      9.49 o 
   5  -1  13        2.46        2.65      8.37 o 
   6  -1  13       33.03       18.90      9.97 o 
   7  -1  13      157.60      173.63     18.45 o 
   8  -1  13      205.62      198.80     18.79 o 
   9  -1  13        6.18       13.05     15.25 o 
  -9   0  13        7.48        7.11     18.59 o 
  -8   0  13       13.86       10.25      9.25 o 
  -7   0  13       15.83       26.70      8.93 o 
  -6   0  13        5.90        3.54      7.91 o 
  -5   0  13       81.64       90.03      9.71 o 
  -4   0  13        0.09        2.84      5.97 o 
  -3   0  13        4.93        9.23      6.78 o 
  -2   0  13       13.04       15.19      5.12 o 
  -1   0  13        0.00        6.58      6.82 o 
   0   0  13      217.53      197.20      7.13 o 
   1   0  13        3.87        3.13      5.65 o 
   2   0  13        0.03        2.93      7.14 o 
   3   0  13        6.32        8.35      9.24 o 
   4   0  13        1.83        1.18      7.05 o 
   5   0  13       34.12       35.07     13.11 o 
   6   0  13       25.73       30.01     12.26 o 
   7   0  13      336.06      363.06     19.71 o 
   8   0  13        2.21        2.51     13.99 o 
   9   0  13       73.23       68.01     19.88 o 
  10   0  13       68.04       66.58     24.13 o 
  -9   1  13        7.82        8.05     10.37 o 
  -8   1  13       11.50       15.21     11.34 o 
  -7   1  13        0.79        1.93      8.45 o 
  -6   1  13        6.01        8.22      7.09 o 
  -5   1  13       47.60       53.15     10.14 o 
  -4   1  13      104.85      113.45      9.22 o 
  -3   1  13       15.86       19.78     11.04 o 
  -2   1  13        4.24        8.09      8.73 o 
  -1   1  13       29.81       28.98      5.78 o 
   0   1  13       41.30       31.39      5.44 o 
   1   1  13       11.55        6.09      4.06 o 
   2   1  13       28.40       25.04      7.36 o 
   3   1  13       43.10       55.49      9.11 o 
   4   1  13       50.39       45.25      9.55 o 
   5   1  13        5.85        9.05     10.21 o 
   6   1  13       38.06       37.69     11.77 o 
   7   1  13       19.86       15.09     11.14 o 
   8   1  13       87.06       77.71     16.41 o 
   9   1  13      121.72      147.31     20.36 o 
  10   1  13        0.00        5.40     14.14 o 
  -9   2  13        1.32        6.47     10.75 o 
  -8   2  13        0.53        7.60      9.18 o 
  -7   2  13        0.01        6.39      8.82 o 
  -6   2  13       88.06      115.32     12.04 o 
  -5   2  13       23.92       16.67      6.64 o 
  -4   2  13       68.11       63.86      8.40 o 
  -3   2  13       10.93       10.37      5.87 o 
  -2   2  13       35.35       38.02      9.90 o 
  -1   2  13        0.15        0.60      4.64 o 
   0   2  13        1.00        4.41      4.66 o 
   1   2  13       86.53       80.80      6.26 o 
   2   2  13        4.46        3.18      5.04 o 
   3   2  13        9.70       12.25      6.20 o 
   4   2  13       34.86       31.41     10.69 o 
   5   2  13        3.20        4.62      9.05 o 
   6   2  13        0.34        0.07     10.38 o 
   7   2  13        0.48        0.00      8.97 o 
   8   2  13       16.37       11.16     10.54 o 
   9   2  13       74.19       98.88     18.27 o 
  10   2  13        5.03        6.86     13.34 o 
  -9   3  13        0.57       10.55     11.25 o 
  -8   3  13        0.08        5.20     10.58 o 
  -7   3  13       32.54       26.04      9.29 o 
  -6   3  13       10.88        9.87      9.26 o 
  -5   3  13      137.22      148.81     11.63 o 
  -4   3  13       15.90        9.93      7.42 o 
  -3   3  13       19.22       16.29      6.49 o 
  -2   3  13      157.81      147.18     12.35 o 
  -1   3  13       47.11       51.91      9.80 o 
   0   3  13        7.94        4.61      7.34 o 
   1   3  13      483.63      480.69     11.73 o 
  -8   4  13        7.73       22.52     11.98 o 
  -7   4  13        4.47        6.63      9.10 o 
  -6   4  13       50.79       62.59     10.92 o 
  -5   4  13        1.39        3.59      7.36 o 
  -4   4  13        2.24        4.46      6.97 o 
  -3   4  13        0.17        6.61      6.37 o 
  -2   4  13       20.06       18.87     10.44 o 
  -1   4  13       68.65       86.88     12.38 o 
   0   4  13      133.51      124.87     12.89 o 
   1   4  13      266.90      268.89     13.40 o 
   2   4  13      156.52      169.60     11.87 o 
  -8   5  13        0.11        3.64     11.64 o 
  -7   5  13       20.59       25.15     12.24 o 
  -6   5  13        1.51        7.62      8.59 o 
  -5   5  13       30.19       35.33      8.47 o 
  -4   5  13       45.43       36.40      8.04 o 
  -3   5  13       75.35       91.24     10.22 o 
  -2   5  13       33.65       40.39     10.28 o 
  -1   5  13       60.25       46.13     11.03 o 
   0   5  13        1.71        3.43      7.01 o 
   1   5  13       26.79       22.11      7.79 o 
   2   5  13      205.42      219.29     13.14 o 
  -8   6  13       15.13       18.29     12.88 o 
  -7   6  13        0.09        5.41     10.94 o 
  -6   6  13        1.44        2.20      9.74 o 
  -5   6  13       16.64       18.56      9.86 o 
  -4   6  13        0.04        3.17      7.84 o 
  -3   6  13        0.63        2.26      7.36 o 
  -2   6  13        0.75        5.20      8.88 o 
  -1   6  13        0.78        0.00      7.51 o 
   0   6  13        5.37        1.42      9.25 o 
   1   6  13        2.83        3.90      7.80 o 
   2   6  13       14.20        4.66      7.43 o 
  -7   7  13        0.86        5.59     10.44 o 
  -6   7  13        0.21        6.13     11.85 o 
  -5   7  13      131.46      168.42     12.28 o 
  -4   7  13        0.19        3.71      8.97 o 
  -3   7  13        5.84        4.94     11.59 o 
  -2   7  13        6.40        6.24     10.54 o 
  -1   7  13        1.42        1.50      9.10 o 
   0   7  13       13.22       13.94      7.89 o 
   1   7  13        8.56        8.87      6.73 o 
   2   7  13        0.64        1.04      5.27 o 
   3   7  13      114.02      146.12     12.67 o 
   4   7  13        0.55        0.52     11.44 o 
   5   7  13        4.88        9.59     12.26 o 
  -6   8  13      162.62      229.01     14.44 o 
  -5   8  13        6.24        6.49     11.30 o 
  -4   8  13      239.27      300.64     15.25 o 
  -3   8  13       85.00      107.20     19.58 o 
  -2   8  13        5.98       15.48     10.76 o 
  -1   8  13        9.49        6.27     10.02 o 
   0   8  13        1.30        1.88      8.02 o 
   1   8  13        2.54        6.97      7.67 o 
   2   8  13       39.44       30.45      7.35 o 
   3   8  13       14.58       16.17      8.61 o 
   4   8  13       37.11       33.40     11.66 o 
   5   8  13        2.51        6.45     12.71 o 
   6   8  13        6.50        5.46     12.99 o 
  -5   9  13      112.43      145.07     13.56 o 
  -4   9  13       24.94       26.62     11.10 o 
  -3   9  13        3.21       12.22     15.17 o 
  -2   9  13       19.47       13.83     16.16 o 
  -1   9  13        2.34        1.60     14.56 o 
   0   9  13        4.29        4.66      8.36 o 
   1   9  13        6.75        6.76      8.24 o 
   2   9  13       16.62       11.83      8.20 o 
   3   9  13       16.24        8.65      7.70 o 
   4   9  13        0.03        8.08     13.56 o 
   5   9  13        6.45       13.36     13.57 o 
   6   9  13        0.00        5.93     14.64 o 
   7   9  13        0.39        9.98     17.24 o 
  -4  10  13        3.38       14.40     16.74 o 
  -3  10  13        5.21       12.01     16.03 o 
  -2  10  13       16.65       17.72     17.63 o 
  -1  10  13        2.03        4.50     15.07 o 
   0  10  13        0.76        5.64     15.58 o 
   1  10  13       92.03       83.39     11.30 o 
   2  10  13       43.40       39.31     12.42 o 
   3  10  13        6.72        1.06     10.10 o 
   4  10  13        0.00        6.87     17.05 o 
   5  10  13        0.13        3.21     16.68 o 
   6  10  13        7.60       11.90     17.46 o 
   7  10  13       22.07       40.10     22.08 o 
  -3  11  13        0.24        6.38     15.58 o 
  -2  11  13        0.00        3.33     15.89 o 
  -1  11  13        1.61        0.00     14.12 o 
   0  11  13        0.04        0.01      3.91 o 
   1  11  13        3.35        1.47      8.72 o 
   2  11  13        0.99        1.25      8.55 o 
   3  11  13        2.83        5.45      9.40 o 
   4  11  13        0.02        2.91     15.45 o 
   5  11  13        5.80        2.13     17.07 o 
  -1  12  13        9.74        6.27     15.68 o 
   0  12  13        3.48        0.00     17.58 o 
   1  12  13        0.91        0.00     10.29 o 
   2  12  13        8.80       15.45     11.28 o 
   3  12  13       13.33        9.55     11.30 o 
   4  12  13       13.70       10.36     17.96 o 
  -2 -11  14       15.60        8.24     11.50 o 
  -1 -11  14       11.42       19.29     13.98 o 
   0 -11  14        3.53        1.23     11.72 o 
  -5 -10  14       37.45       35.16     20.92 o 
  -4 -10  14        8.00        4.73      9.96 o 
  -3 -10  14        5.08        7.18     10.29 o 
  -2 -10  14       60.61       55.52     13.86 o 
  -1 -10  14        6.18        6.13     10.27 o 
   0 -10  14       79.77       83.87     12.06 o 
   1 -10  14       99.38      110.95     14.31 o 
   2 -10  14        0.70        0.91     11.59 o 
   3 -10  14       16.99       17.26     13.48 o 
  -6  -9  14        2.78        0.00     13.49 o 
  -5  -9  14        1.91        1.88     15.16 o 
  -4  -9  14        5.49        7.98      9.64 o 
  -3  -9  14        3.71        5.33      9.75 o 
  -2  -9  14       28.34       18.88     11.47 o 
  -1  -9  14        0.12        5.88      9.28 o 
   0  -9  14       11.02       15.48     10.74 o 
   1  -9  14       46.10       39.99     10.32 o 
   2  -9  14       29.66       50.42     12.18 o 
   3  -9  14        3.15        9.04     11.11 o 
   4  -9  14        0.24        2.89     11.17 o 
  -7  -8  14       14.34        4.73     15.63 o 
  -6  -8  14        6.61        8.49     17.12 o 
  -5  -8  14      178.39      172.82     16.62 o 
  -4  -8  14      105.80       98.18     10.76 o 
  -3  -8  14      266.97      286.80     10.68 o 
  -2  -8  14        0.05        6.16      8.97 o 
  -1  -8  14       61.54       65.39     11.68 o 
   0  -8  14        1.01        3.78      9.59 o 
   1  -8  14        8.42       11.88      9.06 o 
   2  -8  14        0.91        0.36     10.27 o 
   3  -8  14        0.01        2.36      9.65 o 
   4  -8  14        2.81        3.33      9.85 o 
   5  -8  14        1.43        0.57     12.66 o 
  -7  -7  14        0.21        0.00     17.22 o 
  -6  -7  14       26.06       34.50     16.05 o 
  -5  -7  14       17.35       15.21     17.27 o 
  -4  -7  14      204.70      248.85     25.35 o 
  -3  -7  14       10.00        3.58      8.19 o 
  -2  -7  14       12.76       10.77      9.91 o 
  -1  -7  14       13.97       22.29     10.51 o 
   0  -7  14        0.31        2.60      8.37 o 
   1  -7  14        7.14        9.29      8.19 o 
   2  -7  14       43.19       44.59     10.95 o 
   3  -7  14        3.18        6.01      9.91 o 
   4  -7  14       21.10       27.37     12.16 o 
   5  -7  14        0.00        2.02     10.07 o 
   6  -7  14        1.41        3.72     11.02 o 
  -8  -6  14       24.19       30.38     18.01 o 
  -7  -6  14       11.35       24.16     18.21 o 
  -6  -6  14       60.82       41.67     15.60 o 
  -5  -6  14       72.51       66.76     13.75 o 
  -4  -6  14       18.75       20.97     11.65 o 
  -3  -6  14       20.77       29.90      8.14 o 
  -2  -6  14       64.05       81.94     10.05 o 
  -1  -6  14       45.81       37.55      9.55 o 
   0  -6  14       38.92       41.50      8.11 o 
   1  -6  14      156.67      193.28     18.03 o 
   2  -6  14       15.13       28.58      9.90 o 
   3  -6  14       70.69       90.51     11.38 o 
   4  -6  14       16.00       11.91      9.73 o 
   5  -6  14       41.15       48.60     11.43 o 
   6  -6  14        3.19        4.93     10.77 o 
   7  -6  14        0.00        9.96     13.42 o 
  -8  -5  14        0.16        2.08     14.86 o 
  -7  -5  14        0.01        5.82     13.67 o 
  -6  -5  14        0.69        4.43     11.97 o 
  -5  -5  14        1.60        6.95     11.43 o 
  -4  -5  14       10.32        8.91     11.50 o 
  -3  -5  14       19.50       14.25      6.90 o 
  -2  -5  14       23.06       31.75      8.49 o 
  -1  -5  14       10.16        5.87      7.04 o 
   0  -5  14       36.41       44.12     11.17 o 
   1  -5  14       37.01       43.54      8.84 o 
   2  -5  14       61.36       75.93     10.07 o 
   3  -5  14      115.19      131.33     11.34 o 
   4  -5  14        0.05        1.18      9.03 o 
   5  -5  14        1.49        1.81      8.30 o 
   6  -5  14       14.65       20.97     12.00 o 
   7  -5  14        6.15       15.69     11.61 o 
  -9  -4  14        9.79       16.98     17.88 o 
  -8  -4  14        2.43        0.15     17.63 o 
  -7  -4  14       11.16        7.82     13.58 o 
  -6  -4  14        2.59        0.14     10.43 o 
  -5  -4  14        0.79        0.20      9.47 o 
  -4  -4  14        7.70        7.43     12.20 o 
  -3  -4  14        5.48        1.13      5.66 o 
  -2  -4  14       13.20       26.72      7.84 o 
  -1  -4  14        1.42        4.18      6.30 o 
   0  -4  14       98.60      101.90      9.71 o 
   1  -4  14       37.63       29.57      7.31 o 
   2  -4  14       48.99       46.54      8.30 o 
   3  -4  14       17.32       10.47      7.13 o 
   4  -4  14        1.23        1.92      7.72 o 
   5  -4  14        0.24        4.07      8.98 o 
   6  -4  14       12.19        8.24      9.44 o 
   7  -4  14       25.11       42.78     14.20 o 
   8  -4  14       11.95       10.35     11.50 o 
  -9  -3  14        0.28        8.54     17.97 o 
  -8  -3  14       44.11       51.68     13.51 o 
  -7  -3  14       18.58       18.43     14.60 o 
  -6  -3  14       12.31        9.51     14.07 o 
  -5  -3  14       25.72       32.22     13.15 o 
  -4  -3  14       52.19       63.95     11.65 o 
  -3  -3  14        0.07        0.64      5.75 o 
  -2  -3  14        9.41        8.44      6.60 o 
  -1  -3  14        4.17        4.33      4.53 o 
   0  -3  14        8.07        6.81      6.17 o 
   1  -3  14        5.31        8.35      6.75 o 
   2  -3  14        4.52        4.52      7.21 o 
   3  -3  14        6.02        7.36      7.04 o 
   4  -3  14        1.39        0.00      6.78 o 
   5  -3  14        0.28        2.75      7.47 o 
   6  -3  14        1.46        2.59      8.29 o 
   7  -3  14        7.70       13.15     10.32 o 
   8  -3  14       22.72       16.08     11.40 o 
  -9  -2  14        1.41       13.08     21.76 o 
  -8  -2  14        6.37       12.58     16.69 o 
  -7  -2  14        0.29        6.11     12.78 o 
  -6  -2  14       16.80       16.03     10.79 o 
  -5  -2  14      134.87      158.59     14.98 o 
  -4  -2  14        4.67        0.37     10.79 o 
  -3  -2  14      129.59      141.84     14.30 o 
  -2  -2  14        4.01        4.26      6.12 o 
  -1  -2  14        0.00        2.64      4.49 o 
   0  -2  14        0.02        4.12      5.88 o 
   1  -2  14       11.11        4.02      6.75 o 
   2  -2  14       56.04       60.17      9.47 o 
   3  -2  14       57.03       52.28      7.80 o 
   4  -2  14      127.18      129.76     14.63 o 
   5  -2  14        3.70        7.47     13.23 o 
   6  -2  14        6.07        6.17      8.55 o 
   7  -2  14       35.50       38.80     10.70 o 
   8  -2  14        0.30        6.14      9.72 o 
   9  -2  14        7.99        4.48     13.29 o 
  -9  -1  14        0.52        0.00     14.76 o 
  -8  -1  14        6.23        7.54     14.22 o 
  -7  -1  14       48.53       51.74     14.40 o 
  -6  -1  14        0.03        9.39     13.69 o 
  -5  -1  14       57.82       50.87     14.59 o 
  -4  -1  14      193.53      195.45     13.35 o 
  -3  -1  14       27.68       27.21     11.21 o 
  -2  -1  14        1.07        4.79      5.22 o 
  -1  -1  14        5.88        8.01      5.35 o 
   0  -1  14       50.65       44.18      7.14 o 
   1  -1  14       31.18       31.58     12.01 o 
   2  -1  14      104.14       91.60     13.84 o 
   3  -1  14       17.55       13.44      9.66 o 
   4  -1  14        0.16        3.31      9.48 o 
   5  -1  14      156.22      184.16     15.50 o 
   6  -1  14        7.33        5.21     11.45 o 
   7  -1  14        7.49        8.34     12.08 o 
   8  -1  14        0.50        0.00     12.62 o 
   9  -1  14        3.15        0.00     13.56 o 
  -9   0  14        0.06        0.00     17.53 o 
  -8   0  14       11.65       14.93     14.09 o 
  -7   0  14        4.06        2.23     12.67 o 
  -6   0  14       13.72       13.80      8.35 o 
  -5   0  14        5.49        4.15      6.67 o 
  -4   0  14       11.79        7.72      8.69 o 
  -3   0  14        2.33        1.11      7.71 o 
  -2   0  14        2.77        1.13      5.24 o 
  -1   0  14        0.00        1.78      4.56 o 
   0   0  14        8.88        6.58      5.38 o 
   1   0  14       32.32       30.16      8.10 o 
   2   0  14       74.17       70.78     12.47 o 
   3   0  14        0.44        5.20      8.54 o 
   4   0  14       25.29       24.23     11.52 o 
   5   0  14      306.33      350.11     16.54 o 
   6   0  14       21.33       14.76     12.27 o 
   7   0  14        4.35        2.83     11.44 o 
   8   0  14        8.45        8.15     16.45 o 
   9   0  14       39.61       42.66     21.16 o 
  -9   1  14        1.44        8.82     11.95 o 
  -8   1  14        4.62        8.43      9.64 o 
  -7   1  14        4.14        4.49      8.04 o 
  -6   1  14        0.45        2.95      7.56 o 
  -5   1  14        8.10       13.53      7.15 o 
  -4   1  14       44.93       42.62      7.84 o 
  -3   1  14       57.30       62.92      9.70 o 
  -2   1  14       17.49       16.30      6.47 o 
  -1   1  14        0.55        1.69      5.37 o 
   0   1  14        4.55        6.44      4.74 o 
   1   1  14        5.24        4.64      8.05 o 
   2   1  14       98.15       79.50     10.96 o 
   3   1  14       77.55       84.19     11.59 o 
   4   1  14        6.15        8.09      9.79 o 
   5   1  14        7.72       10.72      8.95 o 
   6   1  14       44.60       45.06     11.85 o 
   7   1  14        7.46        0.00     10.17 o 
   8   1  14        1.69        1.16     14.47 o 
   9   1  14       82.22       75.68     20.05 o 
  -8   2  14        5.35       10.74     10.97 o 
  -7   2  14        1.69        9.31      9.22 o 
  -6   2  14        3.61        5.18      8.70 o 
  -5   2  14       13.09       10.17      7.18 o 
  -4   2  14       15.05       17.60      7.33 o 
  -3   2  14       13.35       13.16      9.38 o 
  -2   2  14       77.94       69.92     12.05 o 
  -1   2  14       22.42       22.96      9.55 o 
   0   2  14       12.18       10.21      7.39 o 
  -8   3  14        0.05       13.92     11.48 o 
  -7   3  14       13.75       21.82     11.75 o 
  -6   3  14        4.28        8.60      9.51 o 
  -5   3  14       11.47       15.17      7.34 o 
  -4   3  14       85.16       93.18     11.01 o 
  -3   3  14       13.14       12.03     10.28 o 
  -2   3  14       90.50       95.95     13.42 o 
  -1   3  14        1.92        2.75      8.86 o 
   0   3  14       71.31       70.06     10.93 o 
   1   3  14       38.72       33.26      8.02 o 
  -8   4  14        1.94        7.62     11.42 o 
  -7   4  14        1.20        1.86     10.04 o 
  -6   4  14        9.32        5.05      9.02 o 
  -5   4  14        6.71        8.78      8.79 o 
  -4   4  14       10.68       16.11      8.70 o 
  -3   4  14       39.54       30.89     10.36 o 
  -2   4  14       19.48       23.80     11.87 o 
  -1   4  14      174.97      204.62     14.78 o 
   0   4  14       75.23       73.04     12.31 o 
   1   4  14       48.20       39.62     10.54 o 
  -7   5  14        0.57        1.11     11.16 o 
  -6   5  14        2.52        5.95     10.62 o 
  -5   5  14       12.98       12.59      8.41 o 
  -4   5  14       18.29       14.25      9.05 o 
  -3   5  14        0.68        4.35     13.21 o 
  -2   5  14       10.42       10.26      9.06 o 
  -1   5  14       27.78       39.17     12.20 o 
   0   5  14       36.80       47.02     11.95 o 
   1   5  14      146.04      141.57     13.22 o 
  -7   6  14        1.20        0.00     11.46 o 
  -6   6  14        6.90        4.48     10.53 o 
  -5   6  14        0.02        5.49      9.91 o 
  -4   6  14        0.02        2.68      9.11 o 
  -3   6  14       38.42       38.55     13.11 o 
  -2   6  14        1.26        0.00     10.09 o 
  -1   6  14       17.43       22.33     13.32 o 
   0   6  14       23.48       24.45     10.79 o 
   1   6  14      185.85      197.98     14.94 o 
   2   6  14       15.87       10.66      9.12 o 
  -6   7  14        6.99       10.44     11.33 o 
  -5   7  14        0.30        0.59      9.26 o 
  -4   7  14        0.01        0.00      8.71 o 
  -3   7  14        3.98        1.86     12.42 o 
  -2   7  14       43.39       40.23     15.93 o 
  -1   7  14       16.89       10.55     12.00 o 
   0   7  14        0.30        0.23     11.11 o 
   1   7  14       12.78       28.55     13.44 o 
   2   7  14       13.23        9.39     10.88 o 
  -5   8  14        8.12        5.49     13.02 o 
  -4   8  14       74.79       80.74     18.06 o 
  -3   8  14      121.55      126.59     15.88 o 
  -2   8  14        0.20        2.60     11.62 o 
  -1   8  14       43.00       39.00     14.22 o 
   0   8  14        7.82        8.70     11.90 o 
   1   8  14       12.76       21.27      7.69 o 
   2   8  14      149.18      173.39     11.93 o 
   3   8  14       16.52       30.71     17.02 o 
   4   8  14        8.15       16.82     14.26 o 
  -4   9  14      284.05      363.04     25.98 o 
  -3   9  14        6.08        4.14     14.63 o 
  -2   9  14       45.78       41.54     15.73 o 
  -1   9  14        6.04        0.00     12.10 o 
   0   9  14       15.79       15.77     14.93 o 
   1   9  14       31.73       36.57     10.74 o 
   2   9  14      142.58      144.85     25.27 o 
   3   9  14        0.30        3.76     12.22 o 
   4   9  14       66.58       82.11     21.08 o 
   5   9  14       20.10       17.16     14.45 o 
   6   9  14        1.79        8.87     16.43 o 
  -3  10  14      102.53      140.31     22.18 o 
  -2  10  14       47.14       38.76     20.64 o 
  -1  10  14        1.07        3.14     14.05 o 
   0  10  14       71.31       75.24     18.44 o 
   1  10  14       65.26       64.57     11.59 o 
   2  10  14       32.51       41.05     12.17 o 
   3  10  14        2.01        7.26     17.30 o 
   4  10  14       36.43       26.30     18.90 o 
   5  10  14       28.24       36.12     17.86 o 
   6  10  14        6.77        0.65     18.64 o 
  -1  11  14       14.13       24.27     17.76 o 
   0  11  14       44.94       58.10     22.03 o 
   1  11  14        0.16        0.63      9.70 o 
   2  11  14        0.02        3.22      9.69 o 
   3  11  14       18.17       17.11     10.67 o 
   4  11  14        2.75        2.50     16.46 o 
  -2 -10  15        0.01        3.51     11.08 o 
  -1 -10  15       21.41       25.28     13.89 o 
   0 -10  15        0.11        0.00     12.35 o 
   1 -10  15       36.92       36.56     15.10 o 
  -3  -9  15        9.04       10.79     11.22 o 
  -2  -9  15        7.22        5.93     10.90 o 
  -1  -9  15       44.49       51.56     12.67 o 
   0  -9  15        1.04        3.53     11.01 o 
   1  -9  15       53.57       66.10     12.67 o 
   2  -9  15       27.67       27.12     14.06 o 
   3  -9  15        0.04        0.00     10.75 o 
  -6  -8  15       17.23        9.11     14.16 o 
  -5  -8  15        7.09        0.88     15.44 o 
  -4  -8  15       21.14       20.77     14.87 o 
  -3  -8  15       30.70       25.45     11.70 o 
  -2  -8  15       68.09       75.17     12.04 o 
  -1  -8  15      144.24      202.50     15.84 o 
   0  -8  15       10.36       20.15     12.56 o 
   1  -8  15       44.35       49.52     12.00 o 
   2  -8  15       85.13       99.82     12.98 o 
   3  -8  15        2.37        3.13     10.71 o 
   4  -8  15        0.21        4.06     10.59 o 
  -6  -7  15        1.23        3.98     17.69 o 
  -5  -7  15       53.18       55.84     18.32 o 
  -4  -7  15       83.64       93.03     17.74 o 
  -3  -7  15      492.99      524.24     35.71 o 
  -2  -7  15        1.00        3.98     10.36 o 
  -1  -7  15      367.45      461.59     30.73 o 
   0  -7  15       25.36       33.14     10.43 o 
   1  -7  15        2.08        2.28      8.80 o 
   2  -7  15        1.03        4.04      9.65 o 
   3  -7  15        4.79        7.00     10.16 o 
   4  -7  15        1.76        6.66     11.29 o 
   5  -7  15       49.18       52.62     13.99 o 
  -7  -6  15        2.73        0.00     17.63 o 
  -6  -6  15        0.59        8.84     14.36 o 
  -5  -6  15        2.91        3.97     15.98 o 
  -4  -6  15      530.49      573.05     16.87 o 
  -3  -6  15      169.76      188.07     11.00 o 
  -2  -6  15       49.62       62.84     10.75 o 
  -1  -6  15      128.47      168.59     12.02 o 
   0  -6  15        0.08        4.60      8.79 o 
   1  -6  15        1.91        0.28      8.76 o 
   2  -6  15       62.22       87.44     16.17 o 
   3  -6  15        6.37        9.75     10.79 o 
   4  -6  15       24.64       17.47     11.41 o 
   5  -6  15       69.46       77.45     12.94 o 
   6  -6  15       12.47       18.31     13.89 o 
  -7  -5  15       13.04       18.53     17.38 o 
  -6  -5  15        1.71        0.96     13.20 o 
  -5  -5  15       68.59       85.63     17.11 o 
  -4  -5  15       10.86       10.86     11.70 o 
  -3  -5  15        0.00        4.41      7.81 o 
  -2  -5  15        3.42        5.00      7.68 o 
  -1  -5  15       11.19       11.81      8.44 o 
   0  -5  15       16.14       16.34      7.69 o 
   1  -5  15       34.01       36.09      8.52 o 
   2  -5  15       54.07       51.97     11.18 o 
   3  -5  15       18.87       12.57      9.72 o 
   4  -5  15       21.10       30.83      9.83 o 
   5  -5  15        1.37        0.00     10.02 o 
   6  -5  15       20.07        9.04     11.63 o 
   7  -5  15        0.07        5.97     10.89 o 
  -8  -4  15       30.01       32.32     16.60 o 
  -7  -4  15       45.04       54.65     18.23 o 
  -6  -4  15       20.60       31.45     16.59 o 
  -5  -4  15       63.07       73.36     16.25 o 
  -4  -4  15       49.18       42.18     13.12 o 
  -3  -4  15       32.27       37.94     10.71 o 
  -2  -4  15       19.78       13.57      7.14 o 
  -1  -4  15       52.97       60.86     10.71 o 
   0  -4  15       17.49       21.92      8.04 o 
   1  -4  15       80.53       98.98     12.48 o 
   2  -4  15       10.13       16.29      8.87 o 
   3  -4  15        0.39        1.56      7.73 o 
   4  -4  15       57.93       48.13      9.79 o 
   5  -4  15       16.55       25.30     11.05 o 
   6  -4  15        7.65        2.46     10.89 o 
   7  -4  15        2.36        8.88     12.00 o 
  -8  -3  15      145.99      174.43     19.60 o 
  -7  -3  15       19.50       35.70     20.40 o 
  -6  -3  15        9.79       13.63     15.40 o 
  -5  -3  15        9.96        6.96     11.48 o 
  -4  -3  15       24.47       40.09     17.29 o 
  -3  -3  15       24.49       31.15     13.08 o 
  -2  -3  15       10.92       14.09      6.82 o 
  -1  -3  15       38.47       33.34      8.49 o 
   0  -3  15        8.54       12.60      7.40 o 
   1  -3  15       98.81       98.64     10.69 o 
   2  -3  15      111.67      146.07     11.39 o 
   3  -3  15       87.66       97.97     10.43 o 
   4  -3  15        5.67        9.59      9.11 o 
   5  -3  15        1.95        1.95      9.21 o 
   6  -3  15        1.84        1.92      9.81 o 
   7  -3  15        7.52        2.85     10.42 o 
   8  -3  15        0.16        5.77     10.75 o 
  -8  -2  15       28.40       44.13     20.19 o 
  -7  -2  15       18.69       26.41     16.90 o 
  -6  -2  15        0.79        6.45     13.30 o 
  -5  -2  15        2.09        3.77     13.48 o 
  -4  -2  15       23.09       30.09     11.47 o 
  -3  -2  15        8.49       11.84     11.47 o 
  -2  -2  15       58.49       64.76      9.13 o 
  -1  -2  15      107.33      126.43      8.86 o 
   0  -2  15        0.03        4.75      6.08 o 
   1  -2  15       26.29       27.20      8.11 o 
   2  -2  15        7.09        0.59      7.92 o 
   3  -2  15        0.05        2.03      6.98 o 
   4  -2  15        4.06       10.63      8.50 o 
   5  -2  15        1.22       10.54      8.46 o 
   6  -2  15        1.05        2.76      8.56 o 
   7  -2  15        5.22        1.29     10.55 o 
   8  -2  15        0.14        0.00     11.77 o 
  -8  -1  15        0.62        6.70     14.29 o 
  -7  -1  15       53.66       56.84     13.56 o 
  -6  -1  15        1.81        1.30     11.41 o
[truncated: 23,802 more chars]
